# Supplementary material for: Brain Aging Mediating Heart Imaging‐Derived Phenotypes and Mental and Nervous System Disorders
Source: Aging Cell. 2026 Apr 23;25(5):e70499. doi: 10.1111/acel.70499 (PMC13103654; doi:10.1111/acel.70499)
Supplement: Supplementary file 2 — Table S1: Definition and sample size of mental and nervous system disorders. Table S2: Fold‐wise performance of the brain age prediction model in 10‐fold cross‐validation. Table S3: Performance of Support Vector Regression (SVR) and Random Forests (RF) models in 10‐fold cross‐validation. Table S4: Association between heart IDPs and brain age gap (BAG). Table S5: Association between BAG and prevalence of mental and nervous system disorders. Table S6: Association between BAG and incidence of mental and nervous system disorders. Table S7: Sensitivity analysis of logistic regression models after exclusion of rare disorders. Table S8: Sensitivity analysis of Cox proportional hazards models after exclusion of rare disorders. Table S9: Mediation analysis of BAG in the relationship between heart IDPs and mental and nervous system disorders. Table S10: Sex‐stratified mediation analyses of BAG in the associations between cardiac IDPs and brain disease outcomes. Table S11: Mediation analyses between cardiac IDPs, brain age gap, and incident disease outcomes. Table S12: Sensitivity analysis of mediation models after exclusion of rare disorders. Table S13: Collective influence of lifestyles, heart and brain on mental and nervous system disorders for average heart IDPs. Table S14: Mediation results from the revised SEM including a direct lifestyle‐to‐BAG path. Table S15: The description of heart imaging‐derived phenotypes (IDPs). Table S16: The description of brain IDPs. [file ACEL-25-e70499-s001.zip]

Archive with 1 entries (1 files):
- Supplementary Tables_v3.xlsx
