# Supplementary material for: Brain Aging Mediating Heart Imaging‐Derived Phenotypes and Mental and Nervous System Disorders
Source: Aging Cell. 2026 Apr 23;25(5):e70499. doi: 10.1111/acel.70499 (PMC13103654; doi:10.1111/acel.70499)
Supplement: Supplementary file 2 — Table S1: Definition and sample size of mental and nervous system disorders. Table S2: Fold‐wise performance of the brain age prediction model in 10‐fold cross‐validation. Table S3: Performance of Support Vector Regression (SVR) and Random Forests (RF) models in 10‐fold cross‐validation. Table S4: Association between heart IDPs and brain age gap (BAG). Table S5: Association between BAG and prevalence of mental and nervous system disorders. Table S6: Association between BAG and incidence of mental and nervous system disorders. Table S7: Sensitivity analysis of logistic regression models after exclusion of rare disorders. Table S8: Sensitivity analysis of Cox proportional hazards models after exclusion of rare disorders. Table S9: Mediation analysis of BAG in the relationship between heart IDPs and mental and nervous system disorders. Table S10: Sex‐stratified mediation analyses of BAG in the associations between cardiac IDPs and brain disease outcomes. Table S11: Mediation analyses between cardiac IDPs, brain age gap, and incident disease outcomes. Table S12: Sensitivity analysis of mediation models after exclusion of rare disorders. Table S13: Collective influence of lifestyles, heart and brain on mental and nervous system disorders for average heart IDPs. Table S14: Mediation results from the revised SEM including a direct lifestyle‐to‐BAG path. Table S15: The description of heart imaging‐derived phenotypes (IDPs). Table S16: The description of brain IDPs. [file ACEL-25-e70499-s001.zip › Supplementary Tables_v3.xlsx]

## Sheet: Overview
Supplementary Tables Overview
S1	Definition and sample size of mental and nervous system disorders
S2	Fold-wise performance of the brain age prediction model in 10-fold cross-validation
S3	Performance of Support Vector Regression (SVR) and Random Forests (RF) models in 10-fold cross-validation.
S4	Association between heart IDPs and brian age gap (BAG)
S5	Association between BAG and prevalence of mental and nervous system disorders
S6	Association between BAG and incidence of mental and nervous system disorders
S7	Sensitivity analysis of logistic regression models after exclusion of rare disorders
S8	Sensitivity analysis of Cox proportional hazards models after exclusion of rare disorders
S9	Mediation analysis of BAG in the relationship betgween heart IDPs and mental and nervous system disorders
S10	Sex-stratified mediation analyses of BAG in the associations between cardiac IDPs and brain disease outcomes
S11	Mediation analyses between cardiac IDPs, brain age gap, and incident disease outcomes.
S12	Sensitivity analysis of mediation models after exclusion of rare disorders
S13	Collective influence of lifestyles, heart and brain on mental and nervous system disorders for average heart IDPs
S14	Mediation results from the revised SEM including a direct lifestyle-to-BAG path
S15	The description of heart imaging-derived phenotypes (IDPs)
S16	The description of brain IDPs

## Sheet: S1
Table S1. Definition and sample size of mental and nervous system disorders
Disease	ICD_10	numberAll	numberTarget
Mental and behavioural disorders	F00-F99	59189	8874
Dementia	F00-F03, G30, G31	67243	152
Substance abuse	F10-F19	65279	2310
Pyschotic disorders	F20-F29	67228	66
Mood disorders	F30-F39	63009	4582
Neurotic disorders	F40-F48	63541	4206
Nervous system disorders	G00-G99	59854	8394
Parkinson disease	G20-G22	67210	110
Epilepsy	G40-G42	66982	347
Transient ischemic attack	G45-G46	66818	567
Sleep disorders	G47	66300	1145

## Sheet: S2
Table S2. Fold-wise performance of the brain age prediction model in 10-fold cross-validation
fold	MAE	Corr	R2
1	3.47008	0.821222	0.529269
2	3.25633	0.843807	0.57055
3	3.1763	0.838122	0.575342
4	3.35114	0.831533	0.570516
5	3.17023	0.852496	0.59551
6	3.47804	0.824633	0.516594
7	3.39708	0.825211	0.55861
8	3.29512	0.84074	0.605222
9	3.4932	0.788913	0.519185
10	3.54548	0.802657	0.44982
Mean	3.3633	0.826934	0.549062
std	0.135094	0.0192958	0.0461913

## Sheet: S3
Table S3. Performance of Support Vector Regression (SVR) and Random Forests (RF) models in 10-fold cross-validation.
method	fold	MAE_test	R2_test	r_test
Support Vector Regression (SVR)	1	3.8126	0.607941	0.78394
	2	4.04064	0.625905	0.801237
	3	3.6385	0.615687	0.789401
	4	3.66579	0.609757	0.785349
	5	3.64888	0.615397	0.788783
	6	3.75467	0.625349	0.799205
	7	3.75964	0.600591	0.777962
	8	3.82262	0.613934	0.792889
	9	3.78878	0.607621	0.783651
	10	3.51973	0.648866	0.813035
	mean	3.74518	0.617105	0.791545
	std	0.140564	0.013621	0.0103897
	overall	3.7452	0.61749	0.791317
Random Forests (RF)	1	4.24263	0.522056	0.723393
	2	4.58016	0.514492	0.718862
	3	4.24737	0.512868	0.718746
	4	4.233	0.493467	0.703513
	5	4.16579	0.50151	0.708178
	6	4.23684	0.505079	0.711123
	7	4.18745	0.508313	0.713515
	8	4.21619	0.524037	0.724639
	9	4.38239	0.491124	0.701045
	10	4.05688	0.54589	0.739516
	mean	4.25487	0.511884	0.716253
	std	0.139945	0.0161665	0.0113925
	overall	4.25487	0.512338	0.716064

## Sheet: S4
Table S4. Association between heart IDPs and brian age gap (BAG)
heart_index	target	coef	std	tvalue	pvalue	Padj_FDR	Heart_full_name	Category	Padj_hierarchical FDR
X24100.2.0	brain_age_gap	-0.0699369	0.0349879	-1.99889	0.0456284	0.0584735	LV end diastolic volume	left ventricle	0.0634829
X24101.2.0	brain_age_gap	0.0706477	0.0327207	2.15911	0.0308484	0.0414683	LV end systolic volume	left ventricle	0.0448703
X24102.2.0	brain_age_gap	-0.166433	0.0315787	-5.27044	1.37e-07	2.74e-07	LV stroke volume	left ventricle	2.92267e-07
X24103.2.0	brain_age_gap	-0.141507	0.0270968	-5.22227	1.78e-07	3.47e-07	LV ejection fraction	left ventricle	3.67484e-07
X24104.2.0	brain_age_gap	0.240738	0.0289887	8.30456	1.04e-16	5.33e-16	LV cardiac output	left ventricle	6.05091e-16
X24105.2.0	brain_age_gap	0.265978	0.039435	6.74473	1.56e-11	4.56e-11	LV myocardial mass	left ventricle	5.25474e-11
X24106.2.0	brain_age_gap	-0.294346	0.0369521	-7.96562	1.7e-15	7.32e-15	RV end diastolic volume	right ventricle	3.4e-15
X24107.2.0	brain_age_gap	-0.176164	0.0357809	-4.9234	8.55e-07	1.63e-06	RV end systolic volume	right ventricle	1.14e-06
X24108.2.0	brain_age_gap	-0.257994	0.0320757	-8.04327	9.03e-16	4.11e-15	RV stroke volume	right ventricle	3.4e-15
X24109.2.0	brain_age_gap	-0.055128	0.0275805	-1.9988	0.0456379	0.0584735	RV ejection fraction	right ventricle	0.0456379
X24110.2.0	brain_age_gap	0.102636	0.0270527	3.79392	0.000148547	0.000243618	LA maximum volume	left atrium	0.000198063
X24111.2.0	brain_age_gap	0.201528	0.0266153	7.5719	3.77e-14	1.47e-13	LA minimum volume	left atrium	1.508e-13
X24112.2.0	brain_age_gap	-0.0722782	0.0273736	-2.64044	0.00828374	0.0117115	LA stroke volume	left atrium	0.00828374
X24113.2.0	brain_age_gap	-0.154559	0.0262707	-5.88332	4.06e-09	1.07e-08	LA ejection fraction	left atrium	8.12e-09
X24114.2.0	brain_age_gap	-0.155401	0.0294037	-5.28506	1.26e-07	2.59e-07	RA maximum volume	right atrium	5.04e-07
X24115.2.0	brain_age_gap	-0.121904	0.0295933	-4.11932	3.81e-05	6.65e-05	RA minimum volume	right atrium	5.08e-05
X24116.2.0	brain_age_gap	-0.126881	0.0271154	-4.67929	2.89e-06	5.27e-06	RA stroke volume	right atrium	5.78e-06
X24117.2.0	brain_age_gap	0.0615074	0.0269728	2.28035	0.022593	0.0308771	RA ejection fraction	right atrium	0.022593
X24122.2.0	brain_age_gap	0.465946	0.0327064	14.2463	6.43e-46	5.28e-44	Descending aorta minimum area	descending aorta	1.929e-45
X24119.2.0	brain_age_gap	0.394475	0.0290525	13.578	6.98e-42	2.86e-40	Ascending aorta minimum area	ascending aorta	2.094e-41
X24118.2.0	brain_age_gap	0.360759	0.0288313	12.5127	7.65e-36	1.57e-34	Ascending aorta maximum area	ascending aorta	1.1475e-35
X24121.2.0	brain_age_gap	0.35508	0.0321846	11.0326	2.97e-28	4.07e-27	Descending aorta maximum area	descending aorta	4.455e-28
X24120.2.0	brain_age_gap	-0.20226	0.0288541	-7.00974	2.43e-12	7.67e-12	Ascending aorta distensibility	ascending aorta	2.43e-12
X24123.2.0	brain_age_gap	-0.29784	0.0283737	-10.4971	9.77e-26	8.01e-25	Descending aorta distensibility	descending aorta	9.77e-26
X24124.2.0	brain_age_gap	0.21587	0.029778	7.24932	4.28e-13	1.46e-12	LV mean myocardial wall thickness AHA 1	left ventricle	1.712e-12
X24125.2.0	brain_age_gap	0.0950107	0.027426	3.46426	0.000532362	0.000794543	LV mean myocardial wall thickness AHA 2	left ventricle	0.00085268
X24126.2.0	brain_age_gap	0.0437623	0.0279528	1.56557	0.117458	0.14164	LV mean myocardial wall thickness AHA 3	left ventricle	0.150346
X24127.2.0	brain_age_gap	0.180431	0.0309364	5.83232	5.52e-09	1.41e-08	LV mean myocardial wall thickness AHA 4	left ventricle	1.60582e-08
X24128.2.0	brain_age_gap	0.224943	0.0311012	7.23261	4.84e-13	1.59e-12	LV mean myocardial wall thickness AHA 5	left ventricle	1.82212e-12
X24129.2.0	brain_age_gap	0.231184	0.0307859	7.50943	6.09e-14	2.27e-13	LV mean myocardial wall thickness AHA 6	left ventricle	2.784e-13
X24130.2.0	brain_age_gap	0.349622	0.0323907	10.7939	4.08e-27	4.77e-26	LV mean myocardial wall thickness AHA 7	left ventricle	8.544e-26
X24131.2.0	brain_age_gap	0.279757	0.031811	8.79435	1.51e-18	8.23e-18	LV mean myocardial wall thickness AHA 8	left ventricle	9.664e-18
X24132.2.0	brain_age_gap	0.420014	0.0325211	12.9151	4.56e-38	1.25e-36	LV mean myocardial wall thickness AHA 9	left ventricle	2.9184e-36
X24133.2.0	brain_age_gap	0.366985	0.0331063	11.085	1.66e-28	2.73e-27	LV mean myocardial wall thickness AHA 10	left ventricle	5.312e-27
X24134.2.0	brain_age_gap	0.292765	0.0324162	9.03146	1.78e-19	1.04e-18	LV mean myocardial wall thickness AHA 11	left ventricle	1.26578e-18
X24135.2.0	brain_age_gap	0.337416	0.0327931	10.2892	8.58e-25	6.39e-24	LV mean myocardial wall thickness AHA 12	left ventricle	9.152e-24
X24136.2.0	brain_age_gap	0.217082	0.0310554	6.99015	2.8e-12	8.5e-12	LV mean myocardial wall thickness AHA 13	left ventricle	9.95556e-12
X24137.2.0	brain_age_gap	0.235979	0.0319322	7.39002	1.5e-13	5.36e-13	LV mean myocardial wall thickness AHA 14	left ventricle	6.4e-13
X24138.2.0	brain_age_gap	0.253558	0.0314598	8.05975	7.9e-16	3.81e-15	LV mean myocardial wall thickness AHA 15	left ventricle	4.21333e-15
X24139.2.0	brain_age_gap	0.238595	0.0310559	7.68275	1.6e-14	6.56e-14	LV mean myocardial wall thickness AHA 16	left ventricle	7.87692e-14
X24140.2.0	brain_age_gap	0.343953	0.0339784	10.1227	4.74e-24	3.24e-23	LV mean myocardial wall thickness global	left ventricle	4.33371e-23
X24141.2.0	brain_age_gap	0.00211993	0.0264277	0.0802164	0.936066	0.947622	LV circumferential strain AHA 1	left ventricle	0.950924
X24142.2.0	brain_age_gap	0.265461	0.0281822	9.41947	4.81e-21	3.04e-20	LV circumferential strain AHA 2	left ventricle	3.848e-20
X24143.2.0	brain_age_gap	0.0899099	0.0261383	3.43977	0.000582907	0.000853542	LV circumferential strain AHA 3	left ventricle	0.000909904
X24144.2.0	brain_age_gap	0.0899265	0.0259605	3.46397	0.000532925	0.000794543	LV circumferential strain AHA 4	left ventricle	0.00085268
X24145.2.0	brain_age_gap	0.153007	0.0267648	5.71672	1.1e-08	2.72e-08	LV circumferential strain AHA 5	left ventricle	3.06087e-08
X24146.2.0	brain_age_gap	0.0906896	0.0261237	3.47155	0.000518121	0.000794543	LV circumferential strain AHA 6	left ventricle	0.00085268
X24147.2.0	brain_age_gap	0.125725	0.0272334	4.61659	3.92e-06	6.98e-06	LV circumferential strain AHA 7	left ventricle	7.60242e-06
X24148.2.0	brain_age_gap	0.127696	0.0267357	4.77625	1.79e-06	3.34e-06	LV circumferential strain AHA 8	left ventricle	3.58e-06
X24149.2.0	brain_age_gap	-0.106264	0.0264572	-4.01646	5.92e-05	9.91e-05	LV circumferential strain AHA 9	left ventricle	0.000108251
X24150.2.0	brain_age_gap	0.0367303	0.0260444	1.41029	0.158462	0.180471	LV circumferential strain AHA 10	left ventricle	0.187807
X24151.2.0	brain_age_gap	0.011599	0.0265894	0.436228	0.662674	0.696658	LV circumferential strain AHA 11	left ventricle	0.706853
X24152.2.0	brain_age_gap	0.019216	0.0266671	0.72059	0.471167	0.508365	LV circumferential strain AHA 12	left ventricle	0.519909
X24153.2.0	brain_age_gap	0.052869	0.0269158	1.96423	0.0495113	0.0624604	LV circumferential strain AHA 13	left ventricle	0.0674196
X24154.2.0	brain_age_gap	-0.000785987	0.0265375	-0.029618	0.976372	0.976372	LV circumferential strain AHA 14	left ventricle	0.976372
X24155.2.0	brain_age_gap	0.0321773	0.0260354	1.2359	0.216503	0.243195	LV circumferential strain AHA 15	left ventricle	0.25193
X24156.2.0	brain_age_gap	-0.00660198	0.0261521	-0.252445	0.800698	0.820716	LV circumferential strain AHA 16	left ventricle	0.826527
X24157.2.0	brain_age_gap	0.146109	0.0275453	5.30431	1.14e-07	2.39e-07	LV circumferential strain global	left ventricle	2.51586e-07
X24158.2.0	brain_age_gap	-0.0949103	0.0263874	-3.59681	0.000322608	0.000508729	LV radial strain AHA 1	left ventricle	0.000558025
X24159.2.0	brain_age_gap	-0.150611	0.0269574	-5.58699	2.33e-08	5.3e-08	LV radial strain AHA 2	left ventricle	5.73538e-08
X24160.2.0	brain_age_gap	-0.287702	0.0271407	-10.6004	3.27e-26	2.98e-25	LV radial strain AHA 3	left ventricle	4.1856e-25
X24161.2.0	brain_age_gap	-0.295113	0.0274038	-10.769	5.34e-27	5.47e-26	LV radial strain AHA 4	left ventricle	8.544e-26
X24162.2.0	brain_age_gap	-0.142618	0.0268446	-5.31272	1.09e-07	2.35e-07	LV radial strain AHA 5	left ventricle	2.49143e-07
X24163.2.0	brain_age_gap	-0.0788854	0.0261731	-3.01399	0.00258033	0.00371205	LV radial strain AHA 6	left ventricle	0.00393193
X24164.2.0	brain_age_gap	0.0381319	0.0268879	1.41818	0.156147	0.180339	LV radial strain AHA 7	left ventricle	0.187807
X24165.2.0	brain_age_gap	0.146289	0.0267094	5.47703	4.36e-08	9.65e-08	LV radial strain AHA 8	left ventricle	1.03348e-07
X24166.2.0	brain_age_gap	0.0986038	0.0269958	3.65256	0.000260037	0.000418098	LV radial strain AHA 9	left ventricle	0.000462288
X24167.2.0	brain_age_gap	0.0098942	0.026809	0.369062	0.712084	0.739125	LV radial strain AHA 10	left ventricle	0.747104
X24168.2.0	brain_age_gap	-0.0621589	0.0269479	-2.30663	0.0210816	0.0292998	LV radial strain AHA 11	left ventricle	0.0313773
X24169.2.0	brain_age_gap	-0.0388959	0.0270151	-1.43978	0.149939	0.175643	LV radial strain AHA 12	left ventricle	0.18454
X24170.2.0	brain_age_gap	0.107926	0.0262536	4.1109	3.95e-05	6.75e-05	LV radial strain AHA 13	left ventricle	7.43529e-05
X24171.2.0	brain_age_gap	0.1484	0.0262687	5.64929	1.62e-08	3.92e-08	LV radial strain AHA 14	left ventricle	4.32e-08
X24172.2.0	brain_age_gap	0.0546343	0.0265208	2.06005	0.0394014	0.0521116	LV radial strain AHA 15	left ventricle	0.0560376
X24173.2.0	brain_age_gap	0.0494017	0.0262261	1.88369	0.0596161	0.072963	LV radial strain AHA 16	left ventricle	0.0778659
X24174.2.0	brain_age_gap	-0.0426708	0.0277198	-1.53937	0.123725	0.147035	LV radial strain global	left ventricle	0.155262
X24175.2.0	brain_age_gap	0.155258	0.0261926	5.92755	3.1e-09	8.49e-09	LV longitudinal strain Segment 1	left ventricle	9.44762e-09
X24176.2.0	brain_age_gap	0.0199908	0.0261595	0.764188	0.44476	0.486271	LV longitudinal strain Segment 2	left ventricle	0.49938
X24177.2.0	brain_age_gap	-0.0159301	0.0264854	-0.601469	0.547532	0.583086	LV longitudinal strain Segment 3	left ventricle	0.593933
X24178.2.0	brain_age_gap	0.182015	0.0271171	6.71219	1.95e-11	5.51e-11	LV longitudinal strain Segment 4	left ventricle	6.24e-11
X24179.2.0	brain_age_gap	0.0261777	0.0260565	1.00465	0.315071	0.349133	LV longitudinal strain Segment 5	left ventricle	0.360082
X24180.2.0	brain_age_gap	0.0511467	0.0264255	1.9355	0.052937	0.0657702	LV longitudinal strain Segment 6	left ventricle	0.0705827
X24181.2.0	brain_age_gap	0.150322	0.0267279	5.62417	1.88e-08	4.4e-08	LV longitudinal strain global	left ventricle	4.8128e-08

## Sheet: S5
Table S5. Association between BAG and prevalence of mental and nervous system disorders
heart_index	target	numberAll	numberTarget	coef	std	tvalue	pvalue	Disease	Padj_FDR_overall	Heart_full_name	Category	Padj_hierarchical FDR
X24156.2.0	F4	33637	4264	0.0514155	0.0168374	3.05365	0.00226076	Mood disorders	0.0424834	LV circumferential strain AHA 16	left ventricle	0.0795786
X24180.2.0	F4	33637	4264	0.0525469	0.0170736	3.07767	0.00208627	Mood disorders	0.0400387	LV longitudinal strain Segment 6	left ventricle	0.0773019
X24100.2.0	F2	33637	1995	-0.0359821	0.030611	-1.17546	0.239809	Substance abuse	0.539421	LV end diastolic volume	left ventricle	0.588242
X24100.2.0	F3	33637	46	-0.0624039	0.181759	-0.343333	0.731348	Pyschotic disorders	0.88366	LV end diastolic volume	left ventricle	0.900887
X24100.2.0	F1	33637	31	-0.797099	0.253173	-3.14843	0.0016415	Dementia	0.0372092	LV end diastolic volume	left ventricle	0.0755982
X24100.2.0	F5	33637	3733	-0.0671946	0.0235898	-2.84846	0.00439308	Neurotic disorders	0.066506	LV end diastolic volume	left ventricle	0.115349
X24100.2.0	G0	33637	7420	-0.0443718	0.0173541	-2.55684	0.0105627	Nervous system disorders	0.10029	LV end diastolic volume	left ventricle	0.142128
X24100.2.0	G1	33637	64	-0.0345993	0.156058	-0.221708	0.824541	Parkinson disease	0.918193	LV end diastolic volume	left ventricle	0.925633
X24100.2.0	G2	33637	292	-0.0742157	0.0771174	-0.962373	0.335862	Epilepsy	0.617751	LV end diastolic volume	left ventricle	0.654978
X24100.2.0	G3	33637	456	-0.0250002	0.0569794	-0.438758	0.660837	Transient ischemic attack	0.85013	LV end diastolic volume	left ventricle	0.877191
X24100.2.0	G4	33637	974	-0.0508449	0.0402902	-1.26196	0.206961	Sleep disorders	0.51145	LV end diastolic volume	left ventricle	0.562552
X24101.2.0	F0	33637	8085	-0.0428956	0.016523	-2.59611	0.00942847	Mental and behavioural disorders	0.0982303	LV end systolic volume	left ventricle	0.142128
X24101.2.0	F1	33637	31	-0.621978	0.263832	-2.35747	0.0183997	Dementia	0.141851	LV end systolic volume	left ventricle	0.187731
X24101.2.0	F2	33637	1995	-0.00804343	0.0287758	-0.27952	0.779845	Substance abuse	0.898868	LV end systolic volume	left ventricle	0.909253
X24101.2.0	F3	33637	46	0.0201131	0.166495	0.120803	0.903847	Pyschotic disorders	0.946887	LV end systolic volume	left ventricle	0.946887
X24101.2.0	F4	33637	4264	-0.0517283	0.0217016	-2.38362	0.0171433	Mood disorders	0.139308	LV end systolic volume	left ventricle	0.187731
X24101.2.0	F5	33637	3733	-0.0244129	0.022697	-1.0756	0.282106	Neurotic disorders	0.589026	LV end systolic volume	left ventricle	0.633959
X24101.2.0	G0	33637	7420	-0.0172545	0.0165032	-1.04552	0.295783	Nervous system disorders	0.595527	LV end systolic volume	left ventricle	0.633959
X24101.2.0	G1	33637	64	-0.1661	0.158372	-1.04879	0.294273	Parkinson disease	0.595527	LV end systolic volume	left ventricle	0.633959
X24101.2.0	G2	33637	292	-0.148077	0.0785997	-1.88394	0.0595732	Epilepsy	0.292788	LV end systolic volume	left ventricle	0.349496
X24101.2.0	G3	33637	456	0.0293157	0.0492896	0.594765	0.552	Transient ischemic attack	0.786579	LV end systolic volume	left ventricle	0.819849
X24101.2.0	G4	33637	974	-0.0153599	0.0376591	-0.407867	0.683371	Sleep disorders	0.859695	LV end systolic volume	left ventricle	0.88274
X24102.2.0	G0	33637	7420	-0.0493154	0.0158644	-3.10856	0.00187999	Nervous system disorders	0.037955	LV stroke volume	left ventricle	0.0755982
X24102.2.0	F1	33637	31	-0.600733	0.214467	-2.80105	0.00509372	Dementia	0.0741054	LV stroke volume	left ventricle	0.123654
X24102.2.0	F2	33637	1995	-0.0458033	0.0281144	-1.62917	0.103276	Substance abuse	0.384938	LV stroke volume	left ventricle	0.443823
X24102.2.0	F3	33637	46	-0.112894	0.167434	-0.67426	0.500146	Pyschotic disorders	0.739839	LV stroke volume	left ventricle	0.769913
X24163.2.0	G0	33637	7420	-0.041557	0.0133159	-3.12085	0.00180329	Nervous system disorders	0.0378272	LV radial strain AHA 6	left ventricle	0.0755982
X24171.2.0	F4	33637	4264	-0.053828	0.0172188	-3.12612	0.00177132	Mood disorders	0.0378272	LV radial strain AHA 14	left ventricle	0.0755982
X24173.2.0	F4	33637	4264	-0.0528557	0.0168347	-3.13968	0.00169133	Mood disorders	0.0372092	LV radial strain AHA 16	left ventricle	0.0755982
X24102.2.0	G1	33637	64	0.102433	0.142714	0.717746	0.472914	Parkinson disease	0.717815	LV stroke volume	left ventricle	0.751285
X24102.2.0	G2	33637	292	0.0181723	0.0691083	0.262954	0.792586	Epilepsy	0.903808	LV stroke volume	left ventricle	0.913225
X24102.2.0	G3	33637	456	-0.0738581	0.0542336	-1.36185	0.173245	Transient ischemic attack	0.472106	LV stroke volume	left ventricle	0.525709
X24102.2.0	G4	33637	974	-0.0611263	0.0370655	-1.64914	0.0991181	Sleep disorders	0.375147	LV stroke volume	left ventricle	0.438862
X24103.2.0	F0	33637	8085	-0.0219632	0.013637	-1.61056	0.107276	Mental and behavioural disorders	0.387788	LV ejection fraction	left ventricle	0.443823
X24103.2.0	F1	33637	31	0.0488725	0.182261	0.268145	0.788588	Dementia	0.900387	LV ejection fraction	left ventricle	0.910108
X24103.2.0	F2	33637	1995	-0.00991845	0.025057	-0.395835	0.692226	Substance abuse	0.864804	LV ejection fraction	left ventricle	0.886947
X24103.2.0	F3	33637	46	-0.0637406	0.14991	-0.425194	0.670695	Pyschotic disorders	0.856336	LV ejection fraction	left ventricle	0.879616
X24103.2.0	F4	33637	4264	-0.0423044	0.017333	-2.44068	0.0146595	Mood disorders	0.123958	LV ejection fraction	left ventricle	0.172005
X24103.2.0	F5	33637	3733	-0.0228371	0.018405	-1.24082	0.214674	Neurotic disorders	0.519783	LV ejection fraction	left ventricle	0.57102
X24103.2.0	G0	33637	7420	-0.0214856	0.0137391	-1.56383	0.117858	Nervous system disorders	0.391256	LV ejection fraction	left ventricle	0.443823
X24103.2.0	G1	33637	64	0.204446	0.13155	1.55413	0.120153	Parkinson disease	0.391256	LV ejection fraction	left ventricle	0.443823
X24103.2.0	G2	33637	292	0.127063	0.0630998	2.01368	0.0440432	Epilepsy	0.241688	LV ejection fraction	left ventricle	0.286736
X24103.2.0	G3	33637	456	-0.0694449	0.0445771	-1.55786	0.119266	Transient ischemic attack	0.391256	LV ejection fraction	left ventricle	0.443823
X24103.2.0	G4	33637	974	-0.0246381	0.0326813	-0.75389	0.450916	Sleep disorders	0.70211	LV ejection fraction	left ventricle	0.738331
X24104.2.0	F0	33637	8085	-0.0240762	0.0148094	-1.62574	0.104004	Mental and behavioural disorders	0.386058	LV cardiac output	left ventricle	0.443823
X24104.2.0	F1	33637	31	-0.286024	0.215871	-1.32498	0.185179	Dementia	0.487928	LV cardiac output	left ventricle	0.541133
X24104.2.0	F2	33637	1995	0.0222597	0.02709	0.821695	0.411251	Substance abuse	0.67467	LV cardiac output	left ventricle	0.710086
X24104.2.0	F3	33637	46	0.129123	0.151568	0.851912	0.394263	Pyschotic disorders	0.661013	LV cardiac output	left ventricle	0.69739
X24104.2.0	F4	33637	4264	-0.0518438	0.0190613	-2.71984	0.00653131	Mood disorders	0.0818228	LV cardiac output	left ventricle	0.127737
X24104.2.0	F5	33637	3733	-0.011351	0.0199527	-0.568897	0.569426	Neurotic disorders	0.796314	LV cardiac output	left ventricle	0.828256
X24104.2.0	G0	33637	7420	-0.00507282	0.0150141	-0.337871	0.735461	Nervous system disorders	0.88366	LV cardiac output	left ventricle	0.900887
X24104.2.0	G1	33637	64	0.262803	0.12769	2.05813	0.0395775	Parkinson disease	0.230315	LV cardiac output	left ventricle	0.278626
X24104.2.0	G2	33637	292	0.0990878	0.0636317	1.55721	0.119421	Epilepsy	0.391256	LV cardiac output	left ventricle	0.443823
X24104.2.0	G3	33637	456	-0.072374	0.0541921	-1.33551	0.18171	Transient ischemic attack	0.482067	LV cardiac output	left ventricle	0.537497
X24104.2.0	G4	33637	974	0.00564831	0.0355802	0.158749	0.873867	Sleep disorders	0.928419	LV cardiac output	left ventricle	0.930715
X24105.2.0	F0	33637	8085	-0.0570609	0.0210182	-2.71483	0.006631	Mental and behavioural disorders	0.0818317	LV myocardial mass	left ventricle	0.127737
X24105.2.0	F1	33637	31	-0.236079	0.284494	-0.82982	0.406641	Dementia	0.671776	LV myocardial mass	left ventricle	0.706852
X24105.2.0	F2	33637	1995	0.00598884	0.0372686	0.160694	0.872334	Substance abuse	0.928358	LV myocardial mass	left ventricle	0.930715
X24105.2.0	F3	33637	46	0.051954	0.214397	0.242326	0.808527	Pyschotic disorders	0.909744	LV myocardial mass	left ventricle	0.918948
X24105.2.0	F4	33637	4264	-0.0700528	0.0273207	-2.56409	0.0103447	Mood disorders	0.0997103	LV myocardial mass	left ventricle	0.142128
X24105.2.0	F5	33637	3733	-0.0703932	0.0290245	-2.4253	0.0152958	Neurotic disorders	0.126692	LV myocardial mass	left ventricle	0.176528
X24105.2.0	G0	33637	7420	-0.0336064	0.0212685	-1.5801	0.114083	Nervous system disorders	0.387788	LV myocardial mass	left ventricle	0.443823
X24105.2.0	G1	33637	64	-0.219389	0.203261	-1.07935	0.280434	Parkinson disease	0.588529	LV myocardial mass	left ventricle	0.633959
X24105.2.0	G2	33637	292	-0.0361144	0.0936173	-0.385767	0.699669	Epilepsy	0.866898	LV myocardial mass	left ventricle	0.888828
X24105.2.0	G3	33637	456	0.0421933	0.0685214	0.615769	0.538047	Transient ischemic attack	0.780255	LV myocardial mass	left ventricle	0.812844
X24105.2.0	G4	33637	974	0.0123285	0.0477348	0.258271	0.796198	Sleep disorders	0.906588	LV myocardial mass	left ventricle	0.915353
X24179.2.0	F0	33637	8085	0.040851	0.0131762	3.10035	0.00193291	Mental and behavioural disorders	0.037955	LV longitudinal strain Segment 5	left ventricle	0.0755982
X24106.2.0	F1	33637	31	-0.669829	0.252776	-2.6499	0.00805167	Dementia	0.0955607	RV end diastolic volume	right ventricle	0.018646
X24181.2.0	F4	33637	4264	0.053891	0.0171521	3.14194	0.00167831	Mood disorders	0.0372092	LV longitudinal strain global	left ventricle	0.0755982
X24106.2.0	F3	33637	46	-0.243096	0.193806	-1.25433	0.209723	Pyschotic disorders	0.514049	RV end diastolic volume	right ventricle	0.3182
X24179.2.0	F2	33637	1995	0.0871613	0.0251941	3.45959	0.000541006	Substance abuse	0.0147875	LV longitudinal strain Segment 5	left ventricle	0.0346244
X24102.2.0	F5	33637	3733	-0.0752891	0.0213233	-3.53083	0.000414253	Neurotic disorders	0.0124552	LV stroke volume	left ventricle	0.0291634
X24145.2.0	G0	33637	7420	0.0501105	0.0136514	3.67071	0.000241876	Nervous system disorders	0.00808045	LV circumferential strain AHA 5	left ventricle	0.0189201
X24106.2.0	G1	33637	64	-0.0465351	0.168063	-0.276891	0.781864	Parkinson disease	0.898868	RV end diastolic volume	right ventricle	0.86005
X24106.2.0	G2	33637	292	-0.214341	0.0819915	-2.61418	0.00894414	Epilepsy	0.0982303	RV end diastolic volume	right ventricle	0.0196771
X24106.2.0	G3	33637	456	-0.108433	0.0628744	-1.7246	0.0846004	Transient ischemic attack	0.351301	RV end diastolic volume	right ventricle	0.14317
X24130.2.0	F2	33637	1995	0.121234	0.0312798	3.87581	0.000106272	Substance abuse	0.0041677	LV mean myocardial wall thickness AHA 7	left ventricle	0.0109552
X24141.2.0	F0	33637	8085	0.0511072	0.0132784	3.84889	0.000118653	Mental and behavioural disorders	0.00445939	LV circumferential strain AHA 1	left ventricle	0.0109552
X24107.2.0	F1	33637	31	-0.351972	0.249701	-1.40957	0.158666	Dementia	0.450052	RV end systolic volume	right ventricle	0.249332
X24181.2.0	F0	33637	8085	0.051815	0.0135037	3.83711	0.000124491	Mental and behavioural disorders	0.00449165	LV longitudinal strain global	left ventricle	0.0109552
X24107.2.0	F3	33637	46	-0.0885852	0.189862	-0.466577	0.640802	Pyschotic disorders	0.840548	RV end systolic volume	right ventricle	0.722956
X24115.2.0	F0	33637	8085	-0.0472679	0.015248	-3.09994	0.00193562	Mental and behavioural disorders	0.037955	RA minimum volume	right atrium	0.00946304
X24114.2.0	F5	33637	3733	-0.0656823	0.0205553	-3.19539	0.00139643	Neurotic disorders	0.0340426	RA maximum volume	right atrium	0.00768034
X24107.2.0	G0	33637	7420	-0.0496175	0.0180096	-2.75505	0.00586828	Nervous system disorders	0.0790028	RV end systolic volume	right ventricle	0.0151885
X24107.2.0	G1	33637	64	-0.0880967	0.165632	-0.531882	0.594808	Parkinson disease	0.81175	RV end systolic volume	right ventricle	0.688725
X24107.2.0	G2	33637	292	-0.204148	0.0824414	-2.47629	0.0132757	Epilepsy	0.115141	RV end systolic volume	right ventricle	0.0265514
X24107.2.0	G3	33637	456	-0.0151575	0.0603835	-0.251021	0.801798	Transient ischemic attack	0.909744	RV end systolic volume	right ventricle	0.860466
X24107.2.0	G4	33637	974	-0.11665	0.0428397	-2.72294	0.00647034	Sleep disorders	0.0818228	RV end systolic volume	right ventricle	0.0158164
X24141.2.0	F2	33637	1995	0.100388	0.0248153	4.04541	5.22314e-05	Substance abuse	0.00223934	LV circumferential strain AHA 1	left ventricle	0.00735419
X24108.2.0	F1	33637	31	-0.601517	0.202917	-2.96435	0.00303322	Dementia	0.0536463	RV stroke volume	right ventricle	0.00929654
X24108.2.0	F2	33637	1995	-0.0657271	0.0285025	-2.30602	0.0211097	Substance abuse	0.153556	RV stroke volume	right ventricle	0.0403838
X24108.2.0	F3	33637	46	-0.273981	0.169637	-1.6151	0.106289	Pyschotic disorders	0.387788	RV stroke volume	right ventricle	0.173212
X24107.2.0	F2	33637	1995	-0.10203	0.0324238	-3.14675	0.00165095	Substance abuse	0.0372092	RV end systolic volume	right ventricle	0.00558784
X24108.2.0	F5	33637	3733	-0.0633105	0.0214552	-2.95082	0.00316928	Neurotic disorders	0.0539375	RV stroke volume	right ventricle	0.00929654
X24106.2.0	F2	33637	1995	-0.105703	0.0325937	-3.24303	0.00118265	Substance abuse	0.0296319	RV end diastolic volume	right ventricle	0.00433637
X24108.2.0	G1	33637	64	0.00829512	0.14588	0.0568627	0.954655	Parkinson disease	0.97741	RV stroke volume	right ventricle	0.954655
X24108.2.0	G2	33637	292	-0.135477	0.0707067	-1.91604	0.05536	Epilepsy	0.280532	RV stroke volume	right ventricle	0.101493
X24108.2.0	G3	33637	456	-0.13584	0.054129	-2.50955	0.0120883	Transient ischemic attack	0.109037	RV stroke volume	right ventricle	0.025328
X24108.2.0	G4	33637	974	-0.102648	0.0372477	-2.75582	0.00585446	Sleep disorders	0.0790028	RV stroke volume	right ventricle	0.0151885
X24109.2.0	F0	33637	8085	0.0144603	0.0139589	1.03592	0.30024	Mental and behavioural disorders	0.596253	RV ejection fraction	right ventricle	0.41283
X24109.2.0	F1	33637	31	-0.141327	0.172595	-0.818836	0.41288	Dementia	0.67467	RV ejection fraction	right ventricle	0.523155
X24109.2.0	F2	33637	1995	0.025136	0.0261408	0.961561	0.33627	Substance abuse	0.617751	RV ejection fraction	right ventricle	0.44836
X24109.2.0	F3	33637	46	-0.118003	0.152076	-0.77595	0.437778	Pyschotic disorders	0.692765	RV ejection fraction	right ventricle	0.535063
X24109.2.0	F4	33637	4264	-0.0207918	0.0176562	-1.17759	0.238959	Mood disorders	0.538971	RV ejection fraction	right ventricle	0.339168
X24109.2.0	F5	33637	3733	0.0121433	0.0188077	0.645656	0.518502	Neurotic disorders	0.761709	RV ejection fraction	right ventricle	0.616597
X24109.2.0	G0	33637	7420	-0.0165147	0.0139862	-1.18079	0.237687	Nervous system disorders	0.538678	RV ejection fraction	right ventricle	0.339168
X24109.2.0	G1	33637	64	0.0255933	0.128644	0.198946	0.842305	Parkinson disease	0.923907	RV ejection fraction	right ventricle	0.862592
X24109.2.0	G2	33637	292	0.0516002	0.0634591	0.813125	0.416146	Epilepsy	0.675813	RV ejection fraction	right ventricle	0.523155
X24109.2.0	G3	33637	456	-0.080086	0.0457925	-1.74889	0.0803101	Transient ischemic attack	0.343316	RV ejection fraction	right ventricle	0.141346
X24109.2.0	G4	33637	974	0.00673336	0.0339943	0.198073	0.842988	Sleep disorders	0.923907	RV ejection fraction	right ventricle	0.862592
X24106.2.0	G4	33637	974	-0.142117	0.0431495	-3.29361	0.000989108	Sleep disorders	0.0262405	RV end diastolic volume	right ventricle	0.00433637
X24110.2.0	F1	33637	31	-0.2441	0.197463	-1.23618	0.216391	Dementia	0.520492	LA maximum volume	left atrium	0.380848
X24110.2.0	F2	33637	1995	0.0019549	0.0252779	0.0773365	0.938356	Substance abuse	0.966207	LA maximum volume	left atrium	0.999442
X24110.2.0	F3	33637	46	0.0670157	0.149551	0.448113	0.654072	Pyschotic disorders	0.845615	LA maximum volume	left atrium	0.757346
X24107.2.0	F5	33637	3733	-0.0793039	0.0243872	-3.25187	0.00114648	Neurotic disorders	0.0295465	RV end systolic volume	right ventricle	0.00433637
X24110.2.0	F5	33637	3733	-0.0687337	0.0197307	-3.4836	0.000494721	Neurotic disorders	0.0139449	LA maximum volume	left atrium	0.00362795
X24110.2.0	G0	33637	7420	-0.0103853	0.014189	-0.731926	0.464214	Nervous system disorders	0.712111	LA maximum volume	left atrium	0.613405
X24110.2.0	G1	33637	64	0.0820483	0.114593	0.715995	0.473995	Parkinson disease	0.717815	LA maximum volume	left atrium	0.613405
X24110.2.0	G2	33637	292	0.0611171	0.0608122	1.00501	0.31489	Epilepsy	0.604819	LA maximum volume	left atrium	0.494827
X24110.2.0	G3	33637	456	0.0721065	0.0424961	1.69678	0.0897383	Transient ischemic attack	0.360321	LA maximum volume	left atrium	0.197424
X24110.2.0	G4	33637	974	-0.0604769	0.0334516	-1.80789	0.070623	Sleep disorders	0.320268	LA maximum volume	left atrium	0.177927
X24111.2.0	F0	33637	8085	-0.023227	0.0140961	-1.64776	0.0994015	Mental and behavioural disorders	0.375147	LA minimum volume	left atrium	0.20827
X24111.2.0	F1	33637	31	-0.0137567	0.168364	-0.0817081	0.934879	Dementia	0.965934	LA minimum volume	left atrium	0.999442
X24111.2.0	F2	33637	1995	0.0259192	0.0240203	1.07906	0.280562	Substance abuse	0.588529	LA minimum volume	left atrium	0.457213
X24111.2.0	F3	33637	46	0.0926602	0.139094	0.666168	0.505304	Pyschotic disorders	0.74353	LA minimum volume	left atrium	0.635239
X24111.2.0	F4	33637	4264	-0.0539204	0.0189396	-2.84696	0.00441392	Mood disorders	0.066506	LA minimum volume	left atrium	0.0277446
X24111.2.0	F5	33637	3733	-0.0364854	0.0198491	-1.83814	0.0660415	Neurotic disorders	0.307059	LA minimum volume	left atrium	0.177927
X24111.2.0	G0	33637	7420	0.0113066	0.013668	0.82723	0.408107	Nervous system disorders	0.672966	LA minimum volume	left atrium	0.579249
X24111.2.0	G1	33637	64	-0.0173469	0.113816	-0.152412	0.878862	Parkinson disease	0.930382	LA minimum volume	left atrium	0.991537
X24111.2.0	G2	33637	292	-4.29e-05	0.0613464	-0.000699028	0.999442	Epilepsy	0.999442	LA minimum volume	left atrium	0.999442
X24111.2.0	G3	33637	456	0.0898043	0.0342763	2.62001	0.00879278	Transient ischemic attack	0.0982303	LA minimum volume	left atrium	0.0450812
X24111.2.0	G4	33637	974	-0.0301025	0.0318945	-0.943816	0.345264	Sleep disorders	0.629147	LA minimum volume	left atrium	0.523848
X24116.2.0	F5	33637	3733	-0.0662195	0.0188669	-3.50982	0.000448406	Neurotic disorders	0.0130472	RA stroke volume	right atrium	0.00281855
X24112.2.0	F1	33637	31	-0.497763	0.204037	-2.43958	0.0147045	Dementia	0.123958	LA stroke volume	left atrium	0.0647
X24112.2.0	F2	33637	1995	-0.0338536	0.0256784	-1.31837	0.18738	Substance abuse	0.487928	LA stroke volume	left atrium	0.343531
X24112.2.0	F3	33637	46	0.00367779	0.150554	0.0244284	0.980511	Pyschotic disorders	0.990393	LA stroke volume	left atrium	0.999442
X24117.2.0	G2	33637	292	0.203891	0.0561324	3.63232	0.000280887	Epilepsy	0.00904858	RA ejection fraction	right atrium	0.00205984
X24107.2.0	F4	33637	4264	-0.082954	0.0230748	-3.595	0.000324393	Mood disorders	0.0100897	RV end systolic volume	right ventricle	0.00158592
X24112.2.0	G0	33637	7420	-0.037565	0.0144273	-2.60374	0.00922115	Nervous system disorders	0.0982303	LA stroke volume	left atrium	0.0450812
X24112.2.0	G1	33637	64	0.220378	0.122831	1.79416	0.0727882	Parkinson disease	0.320268	LA stroke volume	left atrium	0.177927
X24112.2.0	G2	33637	292	0.122879	0.0612008	2.00779	0.0446651	Epilepsy	0.241688	LA stroke volume	left atrium	0.140376
X24112.2.0	G3	33637	456	-0.0272993	0.0492427	-0.554382	0.579318	Transient ischemic attack	0.806396	LA stroke volume	left atrium	0.688918
X24112.2.0	G4	33637	974	-0.0791896	0.0340325	-2.32688	0.0199717	Sleep disorders	0.14888	LA stroke volume	left atrium	0.0798868
X24113.2.0	F0	33637	8085	-0.0227913	0.0133908	-1.70202	0.0887525	Mental and behavioural disorders	0.35899	LA ejection fraction	left atrium	0.197424
X24113.2.0	F1	33637	31	-0.150911	0.163973	-0.920343	0.357393	Dementia	0.642169	LA ejection fraction	left atrium	0.524177
X24113.2.0	F2	33637	1995	-0.0460312	0.0244481	-1.88281	0.0597262	Substance abuse	0.292788	LA ejection fraction	left atrium	0.175197
X24113.2.0	F3	33637	46	0.00116024	0.15361	0.00755316	0.993974	Pyschotic disorders	0.99729	LA ejection fraction	left atrium	0.999442
X24113.2.0	F4	33637	4264	-0.024541	0.0172221	-1.42497	0.154167	Mood disorders	0.443249	LA ejection fraction	left atrium	0.294928
X24113.2.0	F5	33637	3733	-0.0138316	0.0182189	-0.759185	0.447742	Neurotic disorders	0.701151	LA ejection fraction	left atrium	0.613405
X24113.2.0	G0	33637	7420	-0.0192427	0.0133873	-1.43738	0.150609	Nervous system disorders	0.436814	LA ejection fraction	left atrium	0.294928
X24113.2.0	G1	33637	64	0.237225	0.115886	2.04706	0.0406526	Parkinson disease	0.23333	LA ejection fraction	left atrium	0.137593
X24113.2.0	G2	33637	292	0.0675821	0.0597064	1.13191	0.257674	Epilepsy	0.568268	LA ejection fraction	left atrium	0.436063
X24113.2.0	G3	33637	456	-0.0895812	0.0415029	-2.15843	0.0308941	Transient ischemic attack	0.1998	LA ejection fraction	left atrium	0.113278
X24113.2.0	G4	33637	974	-0.0191596	0.0315979	-0.606358	0.544277	Sleep disorders	0.782995	LA ejection fraction	left atrium	0.665227
X24106.2.0	F5	33637	3733	-0.0906756	0.0245144	-3.69887	0.000216557	Neurotic disorders	0.00751287	RV end diastolic volume	right ventricle	0.00119107
X24114.2.0	F1	33637	31	-0.419362	0.218824	-1.91643	0.0553099	Dementia	0.280532	RA maximum volume	right atrium	0.143155
X24114.2.0	F2	33637	1995	-0.0388785	0.0270193	-1.43891	0.150175	Substance abuse	0.436814	RA maximum volume	right atrium	0.299308
X24114.2.0	F3	33637	46	-0.169961	0.169684	-1.00163	0.316522	Pyschotic disorders	0.604878	RA maximum volume	right atrium	0.449257
X24110.2.0	F0	33637	8085	-0.0576391	0.014285	-4.03493	5.4618e-05	Mental and behavioural disorders	0.00223934	LA maximum volume	left atrium	0.000480638
X24114.2.0	F4	33637	4264	-0.0791796	0.0195577	-4.04851	5.1544e-05	Mood disorders	0.00223934	RA maximum volume	right atrium	0.000453587
X24114.2.0	G0	33637	7420	-0.0228749	0.0148669	-1.53864	0.123892	Nervous system disorders	0.394748	RA maximum volume	right atrium	0.259582
X24114.2.0	G1	33637	64	0.0645739	0.122097	0.528872	0.596894	Parkinson disease	0.81175	RA maximum volume	right atrium	0.70982
X24114.2.0	G2	33637	292	-0.0597402	0.0669365	-0.892491	0.37213	Epilepsy	0.646372	RA maximum volume	right atrium	0.474686
X24114.2.0	G3	33637	456	7.26197e-05	0.0473134	0.00153487	0.998775	Transient ischemic attack	0.999442	RA maximum volume	right atrium	0.998775
X24114.2.0	G4	33637	974	-0.0340783	0.0348683	-0.977345	0.328398	Sleep disorders	0.612015	RA maximum volume	right atrium	0.451547
X24117.2.0	G1	33637	64	0.440919	0.0996739	4.42362	9.70617e-06	Parkinson disease	0.000486387	RA ejection fraction	right atrium	0.000106768
X24115.2.0	F1	33637	31	-0.29706	0.219361	-1.35421	0.175671	Dementia	0.475841	RA minimum volume	right atrium	0.299308
X24115.2.0	F2	33637	1995	-0.00567365	0.0268337	-0.211438	0.832546	Substance abuse	0.920289	RA minimum volume	right atrium	0.851907
X24115.2.0	F3	33637	46	-0.0697547	0.169269	-0.412094	0.680271	Pyschotic disorders	0.858188	RA minimum volume	right atrium	0.767485
X24115.2.0	F4	33637	4264	-0.0433599	0.0200461	-2.16301	0.0305402	Mood disorders	0.199618	RA minimum volume	right atrium	0.0959835
X24115.2.0	F5	33637	3733	-0.042445	0.0211482	-2.00702	0.0447471	Neurotic disorders	0.241688	RA minimum volume	right atrium	0.131258
X24115.2.0	G0	33637	7420	-0.0239505	0.0151518	-1.5807	0.113946	Nervous system disorders	0.387788	RA minimum volume	right atrium	0.250681
X24115.2.0	G1	33637	64	-0.160424	0.139372	-1.15105	0.249713	Parkinson disease	0.55478	RA minimum volume	right atrium	0.375864
X24115.2.0	G2	33637	292	-0.191035	0.0737536	-2.59018	0.00959259	Epilepsy	0.0982303	RA minimum volume	right atrium	0.0383704
X24115.2.0	G3	33637	456	0.0375133	0.0436735	0.858949	0.390368	Transient ischemic attack	0.658937	RA minimum volume	right atrium	0.477117
X24115.2.0	G4	33637	974	-0.0176059	0.0348166	-0.505675	0.613085	Sleep disorders	0.82292	RA minimum volume	right atrium	0.709888
X24112.2.0	F5	33637	3733	-0.086543	0.0194667	-4.44571	8.7604e-06	Neurotic disorders	0.000464817	LA stroke volume	left atrium	9.63645e-05
X24116.2.0	F1	33637	31	-0.404878	0.209525	-1.93236	0.0533147	Dementia	0.276379	RA stroke volume	right atrium	0.143155
X24116.2.0	F2	33637	1995	-0.0650378	0.0256833	-2.5323	0.0113318	Substance abuse	0.104299	RA stroke volume	right atrium	0.0415499
X24116.2.0	F3	33637	46	-0.232618	0.164421	-1.41477	0.157135	Pyschotic disorders	0.447116	RA stroke volume	right atrium	0.299308
X24106.2.0	G0	33637	7420	-0.0804549	0.0182656	-4.40472	1.05923e-05	Nervous system disorders	0.000502855	RV end diastolic volume	right ventricle	6.65801e-05
X24100.2.0	F0	33637	8085	-0.0876365	0.0172267	-5.08724	3.63318e-07	Mental and behavioural disorders	2.34081e-05	LV end diastolic volume	left ventricle	6.3944e-05
X24116.2.0	G0	33637	7420	-0.012164	0.013786	-0.882343	0.377592	Nervous system disorders	0.648738	RA stroke volume	right atrium	0.474686
X24116.2.0	G1	33637	64	0.274727	0.0983147	2.79437	0.00520016	Parkinson disease	0.074453	RA stroke volume	right atrium	0.0228807
X24116.2.0	G2	33637	292	0.0972712	0.0579365	1.67893	0.0931663	Epilepsy	0.361201	RA stroke volume	right atrium	0.22774
X24116.2.0	G3	33637	456	-0.0608756	0.0479293	-1.27011	0.204044	Transient ischemic attack	0.509157	RA stroke volume	right atrium	0.332516
X24116.2.0	G4	33637	974	-0.0407917	0.0330962	-1.23252	0.217755	Sleep disorders	0.52238	RA stroke volume	right atrium	0.342186
X24117.2.0	F0	33637	8085	-0.021746	0.0136133	-1.5974	0.110176	Mental and behavioural disorders	0.387788	RA ejection fraction	right atrium	0.250681
X24117.2.0	F1	33637	31	-0.0390456	0.181442	-0.215196	0.829614	Dementia	0.919302	RA ejection fraction	right atrium	0.851907
X24117.2.0	F2	33637	1995	-0.0345319	0.0255702	-1.35047	0.176864	Substance abuse	0.476213	RA ejection fraction	right atrium	0.299308
X24117.2.0	F3	33637	46	-0.145065	0.159078	-0.911912	0.361815	Pyschotic disorders	0.643703	RA ejection fraction	right atrium	0.474686
X24117.2.0	F4	33637	4264	-0.0406682	0.0174037	-2.33676	0.0194519	Mood disorders	0.147442	RA ejection fraction	right atrium	0.0658371
X24117.2.0	F5	33637	3733	-0.00458459	0.018267	-0.250976	0.801833	Neurotic disorders	0.909744	RA ejection fraction	right atrium	0.851907
X24117.2.0	G0	33637	7420	0.0154934	0.0136476	1.13525	0.256271	Nervous system disorders	0.56656	RA ejection fraction	right atrium	0.375864
X24100.2.0	F4	33637	4264	-0.114591	0.0224971	-5.09361	3.51317e-07	Mood disorders	2.34081e-05	LV end diastolic volume	left ventricle	6.3944e-05
X24108.2.0	G0	33637	7420	-0.072574	0.0160164	-4.53123	5.86421e-06	Nervous system disorders	0.000330595	RV stroke volume	right ventricle	4.30042e-05
X24117.2.0	G3	33637	456	-0.0643112	0.0469959	-1.36844	0.171174	Transient ischemic attack	0.469297	RA ejection fraction	right atrium	0.299308
X24117.2.0	G4	33637	974	-0.0102286	0.0330707	-0.309295	0.757097	Sleep disorders	0.891516	RA ejection fraction	right atrium	0.832807
X24118.2.0	F0	33637	8085	-0.0149962	0.014723	-1.01856	0.308412	Mental and behavioural disorders	0.602031	Ascending aorta maximum area	ascending aorta	NA
X24118.2.0	F1	33637	31	0.240845	0.172741	1.39426	0.163241	Dementia	0.459027	Ascending aorta maximum area	ascending aorta	NA
X24118.2.0	F2	33637	1995	0.0375043	0.0269388	1.39221	0.16386	Substance abuse	0.459027	Ascending aorta maximum area	ascending aorta	NA
X24118.2.0	F3	33637	46	0.149894	0.151083	0.992133	0.321133	Pyschotic disorders	0.605987	Ascending aorta maximum area	ascending aorta	NA
X24118.2.0	F4	33637	4264	-0.0374577	0.0190174	-1.96965	0.0488781	Mood disorders	0.259341	Ascending aorta maximum area	ascending aorta	NA
X24118.2.0	F5	33637	3733	-0.0180778	0.0199529	-0.906023	0.364924	Neurotic disorders	0.645046	Ascending aorta maximum area	ascending aorta	NA
X24118.2.0	G0	33637	7420	0.0119757	0.0148124	0.808496	0.418805	Nervous system disorders	0.675813	Ascending aorta maximum area	ascending aorta	NA
X24118.2.0	G1	33637	64	-0.235052	0.14873	-1.58039	0.114017	Parkinson disease	0.387788	Ascending aorta maximum area	ascending aorta	NA
X24118.2.0	G2	33637	292	-0.0233977	0.0663258	-0.35277	0.724261	Epilepsy	0.879007	Ascending aorta maximum area	ascending aorta	NA
X24118.2.0	G3	33637	456	0.0550865	0.0496754	1.10893	0.267461	Transient ischemic attack	0.583417	Ascending aorta maximum area	ascending aorta	NA
X24118.2.0	G4	33637	974	-0.0184849	0.0358268	-0.515952	0.605888	Sleep disorders	0.814472	Ascending aorta maximum area	ascending aorta	NA
X24119.2.0	F0	33637	8085	-0.0126981	0.0148015	-0.857893	0.390952	Mental and behavioural disorders	0.658937	Ascending aorta minimum area	ascending aorta	NA
X24119.2.0	F1	33637	31	0.283928	0.169969	1.67047	0.0948257	Dementia	0.365525	Ascending aorta minimum area	ascending aorta	NA
X24119.2.0	F2	33637	1995	0.0348991	0.0271666	1.28463	0.198922	Substance abuse	0.502789	Ascending aorta minimum area	ascending aorta	NA
X24119.2.0	F3	33637	46	0.15297	0.153001	0.999803	0.317406	Pyschotic disorders	0.605285	Ascending aorta minimum area	ascending aorta	NA
X24119.2.0	F4	33637	4264	-0.0277328	0.0190743	-1.45394	0.145963	Mood disorders	0.426081	Ascending aorta minimum area	ascending aorta	NA
X24119.2.0	F5	33637	3733	-0.015262	0.0200462	-0.761342	0.446453	Neurotic disorders	0.701151	Ascending aorta minimum area	ascending aorta	NA
X24119.2.0	G0	33637	7420	0.0199657	0.0148621	1.3434	0.179143	Nervous system disorders	0.478931	Ascending aorta minimum area	ascending aorta	NA
X24119.2.0	G1	33637	64	-0.205324	0.147781	-1.38938	0.164717	Parkinson disease	0.459984	Ascending aorta minimum area	ascending aorta	NA
X24119.2.0	G2	33637	292	-0.0165499	0.0665475	-0.248692	0.803599	Epilepsy	0.909744	Ascending aorta minimum area	ascending aorta	NA
X24119.2.0	G3	33637	456	0.0597323	0.049798	1.19949	0.230337	Transient ischemic attack	0.531244	Ascending aorta minimum area	ascending aorta	NA
X24119.2.0	G4	33637	974	-0.0209562	0.0361388	-0.579881	0.561995	Sleep disorders	0.792921	Ascending aorta minimum area	ascending aorta	NA
X24120.2.0	F0	33637	8085	-0.00126443	0.0140974	-0.0896923	0.928532	Mental and behavioural disorders	0.961579	Ascending aorta distensibility	ascending aorta	NA
X24120.2.0	F1	33637	31	-0.587039	0.349798	-1.67822	0.0933036	Dementia	0.361201	Ascending aorta distensibility	ascending aorta	NA
X24120.2.0	F2	33637	1995	-0.012708	0.0275916	-0.460575	0.645104	Substance abuse	0.842263	Ascending aorta distensibility	ascending aorta	NA
X24120.2.0	F3	33637	46	-0.184942	0.196564	-0.940875	0.346769	Pyschotic disorders	0.629347	Ascending aorta distensibility	ascending aorta	NA
X24120.2.0	F4	33637	4264	0.00687967	0.0171843	0.400347	0.688901	Mood disorders	0.86424	Ascending aorta distensibility	ascending aorta	NA
X24120.2.0	F5	33637	3733	-0.00886608	0.0186301	-0.475901	0.634145	Neurotic disorders	0.835919	Ascending aorta distensibility	ascending aorta	NA
X24120.2.0	G0	33637	7420	-0.0259259	0.0151316	-1.71337	0.086645	Nervous system disorders	0.353637	Ascending aorta distensibility	ascending aorta	NA
X24120.2.0	G1	33637	64	-0.103648	0.194426	-0.533096	0.593967	Parkinson disease	0.81175	Ascending aorta distensibility	ascending aorta	NA
X24120.2.0	G2	33637	292	-0.00657238	0.0646286	-0.101695	0.918999	Epilepsy	0.954997	Ascending aorta distensibility	ascending aorta	NA
X24120.2.0	G3	33637	456	-0.119426	0.0753939	-1.58403	0.113188	Transient ischemic attack	0.387788	Ascending aorta distensibility	ascending aorta	NA
X24120.2.0	G4	33637	974	0.0500235	0.0325873	1.53506	0.124769	Sleep disorders	0.394883	Ascending aorta distensibility	ascending aorta	NA
X24121.2.0	F0	33637	8085	-0.0495035	0.0167394	-2.9573	0.00310342	Mental and behavioural disorders	0.0538325	Descending aorta maximum area	descending aorta	NA
X24121.2.0	F1	33637	31	0.064961	0.209142	0.310608	0.756099	Dementia	0.891516	Descending aorta maximum area	descending aorta	NA
X24121.2.0	F2	33637	1995	0.0369519	0.0297789	1.24088	0.214652	Substance abuse	0.519783	Descending aorta maximum area	descending aorta	NA
X24121.2.0	F3	33637	46	0.107132	0.176346	0.60751	0.543513	Pyschotic disorders	0.782995	Descending aorta maximum area	descending aorta	NA
X24121.2.0	F4	33637	4264	-0.0557715	0.0216902	-2.57127	0.0101325	Mood disorders	0.0997103	Descending aorta maximum area	descending aorta	NA
X24121.2.0	F5	33637	3733	-0.0689472	0.0230337	-2.99331	0.00275966	Neurotic disorders	0.050607	Descending aorta maximum area	descending aorta	NA
X24121.2.0	G0	33637	7420	-0.00365421	0.0167793	-0.217781	0.8276	Nervous system disorders	0.918198	Descending aorta maximum area	descending aorta	NA
X24121.2.0	G1	33637	64	-0.291195	0.162929	-1.78725	0.0738969	Parkinson disease	0.322005	Descending aorta maximum area	descending aorta	NA
X24121.2.0	G2	33637	292	0.0559103	0.0729705	0.766204	0.443555	Epilepsy	0.699452	Descending aorta maximum area	descending aorta	NA
X24121.2.0	G3	33637	456	-0.0570386	0.0560324	-1.01796	0.308698	Transient ischemic attack	0.602031	Descending aorta maximum area	descending aorta	NA
X24121.2.0	G4	33637	974	-0.0865379	0.0401209	-2.15693	0.0310111	Sleep disorders	0.1998	Descending aorta maximum area	descending aorta	NA
X24122.2.0	F0	33637	8085	-0.0384935	0.0169717	-2.26809	0.0233236	Mental and behavioural disorders	0.165653	Descending aorta minimum area	descending aorta	NA
X24122.2.0	F1	33637	31	0.13849	0.206	0.672284	0.501403	Dementia	0.739839	Descending aorta minimum area	descending aorta	NA
X24122.2.0	F2	33637	1995	0.0363743	0.0301993	1.20447	0.228407	Substance abuse	0.529622	Descending aorta minimum area	descending aorta	NA
X24122.2.0	F3	33637	46	0.147336	0.175954	0.837355	0.402393	Pyschotic disorders	0.665979	Descending aorta minimum area	descending aorta	NA
X24122.2.0	F4	33637	4264	-0.0346998	0.0219289	-1.58238	0.113564	Mood disorders	0.387788	Descending aorta minimum area	descending aorta	NA
X24122.2.0	F5	33637	3733	-0.0566008	0.0233408	-2.42497	0.0153097	Neurotic disorders	0.126692	Descending aorta minimum area	descending aorta	NA
X24122.2.0	G0	33637	7420	0.00629107	0.0170181	0.369668	0.71163	Nervous system disorders	0.86977	Descending aorta minimum area	descending aorta	NA
X24122.2.0	G1	33637	64	-0.321752	0.167098	-1.92552	0.0541641	Parkinson disease	0.277591	Descending aorta minimum area	descending aorta	NA
X24122.2.0	G2	33637	292	0.0793312	0.0734781	1.07966	0.280295	Epilepsy	0.588529	Descending aorta minimum area	descending aorta	NA
X24122.2.0	G3	33637	456	-0.0548033	0.0569201	-0.962811	0.335642	Transient ischemic attack	0.617751	Descending aorta minimum area	descending aorta	NA
X24122.2.0	G4	33637	974	-0.0701404	0.0405557	-1.72948	0.0837227	Sleep disorders	0.351301	Descending aorta minimum area	descending aorta	NA
X24123.2.0	F0	33637	8085	-0.0114815	0.0141186	-0.813217	0.416094	Mental and behavioural disorders	0.675813	Descending aorta distensibility	descending aorta	NA
X24123.2.0	F1	33637	31	-0.589302	0.343528	-1.71544	0.0862646	Dementia	0.353637	Descending aorta distensibility	descending aorta	NA
X24123.2.0	F2	33637	1995	-0.016944	0.0273166	-0.620282	0.535072	Substance abuse	0.778443	Descending aorta distensibility	descending aorta	NA
X24123.2.0	F3	33637	46	-0.296771	0.22582	-1.31419	0.188782	Pyschotic disorders	0.487928	Descending aorta distensibility	descending aorta	NA
X24123.2.0	F4	33637	4264	-0.0157207	0.0177518	-0.88558	0.375844	Mood disorders	0.648205	Descending aorta distensibility	descending aorta	NA
X24123.2.0	F5	33637	3733	-0.0071842	0.0184886	-0.388574	0.697592	Neurotic disorders	0.865512	Descending aorta distensibility	descending aorta	NA
X24123.2.0	G0	33637	7420	-0.0258777	0.0149935	-1.72592	0.0843617	Nervous system disorders	0.351301	Descending aorta distensibility	descending aorta	NA
X24123.2.0	G1	33637	64	0.0826827	0.135684	0.609377	0.542275	Parkinson disease	0.782956	Descending aorta distensibility	descending aorta	NA
X24123.2.0	G2	33637	292	-0.0407917	0.0693768	-0.587973	0.556551	Epilepsy	0.791812	Descending aorta distensibility	descending aorta	NA
X24123.2.0	G3	33637	456	-0.113201	0.0727566	-1.55588	0.119737	Transient ischemic attack	0.391256	Descending aorta distensibility	descending aorta	NA
X24123.2.0	G4	33637	974	0.0122656	0.0358828	0.341823	0.732484	Sleep disorders	0.88366	Descending aorta distensibility	descending aorta	NA
X24124.2.0	F0	33637	8085	-0.00581076	0.0154266	-0.376671	0.706418	Mental and behavioural disorders	0.869215	LV mean myocardial wall thickness AHA 1	left ventricle	0.888828
X24124.2.0	F1	33637	31	0.200201	0.199092	1.00557	0.314623	Dementia	0.604819	LV mean myocardial wall thickness AHA 1	left ventricle	0.640742
X24124.2.0	F2	33637	1995	0.0219146	0.0280709	0.780688	0.434986	Substance abuse	0.690025	LV mean myocardial wall thickness AHA 1	left ventricle	0.72444
X24124.2.0	F3	33637	46	-0.123926	0.168732	-0.734454	0.462672	Pyschotic disorders	0.712111	LV mean myocardial wall thickness AHA 1	left ventricle	0.747066
X24124.2.0	F4	33637	4264	-0.0070734	0.019721	-0.358674	0.719839	Mood disorders	0.877256	LV mean myocardial wall thickness AHA 1	left ventricle	0.896384
X24124.2.0	F5	33637	3733	-0.0254235	0.0209343	-1.21445	0.224577	Neurotic disorders	0.526152	LV mean myocardial wall thickness AHA 1	left ventricle	0.574024
X24124.2.0	G0	33637	7420	0.0186628	0.0156039	1.19604	0.231682	Nervous system disorders	0.531244	LV mean myocardial wall thickness AHA 1	left ventricle	0.579305
X24124.2.0	G1	33637	64	-0.0231152	0.144355	-0.160128	0.87278	Parkinson disease	0.928358	LV mean myocardial wall thickness AHA 1	left ventricle	0.930715
X24124.2.0	G2	33637	292	-0.016629	0.0688633	-0.241479	0.809184	Epilepsy	0.909744	LV mean myocardial wall thickness AHA 1	left ventricle	0.918948
X24124.2.0	G3	33637	456	0.0988224	0.0522031	1.89304	0.0583531	Transient ischemic attack	0.290798	LV mean myocardial wall thickness AHA 1	left ventricle	0.34814
X24124.2.0	G4	33637	974	0.016317	0.0364356	0.447831	0.654275	Sleep disorders	0.845615	LV mean myocardial wall thickness AHA 1	left ventricle	0.874145
X24125.2.0	F0	33637	8085	-0.0215735	0.0140112	-1.53973	0.123625	Mental and behavioural disorders	0.394748	LV mean myocardial wall thickness AHA 2	left ventricle	0.446424
X24125.2.0	F1	33637	31	-0.162069	0.187732	-0.863297	0.387974	Dementia	0.658937	LV mean myocardial wall thickness AHA 2	left ventricle	0.695655
X24125.2.0	F2	33637	1995	-0.00740539	0.0256678	-0.288509	0.772957	Substance abuse	0.897307	LV mean myocardial wall thickness AHA 2	left ventricle	0.909253
X24125.2.0	F3	33637	46	-0.287722	0.15926	-1.80661	0.0708227	Pyschotic disorders	0.320268	LV mean myocardial wall thickness AHA 2	left ventricle	0.371223
X24125.2.0	F4	33637	4264	-0.0389991	0.0179655	-2.17078	0.0299482	Mood disorders	0.197177	LV mean myocardial wall thickness AHA 2	left ventricle	0.248041
X24125.2.0	F5	33637	3733	-0.00718268	0.0189581	-0.378871	0.704784	Neurotic disorders	0.869215	LV mean myocardial wall thickness AHA 2	left ventricle	0.888828
X24125.2.0	G0	33637	7420	0.00263483	0.0141309	0.186459	0.852085	Nervous system disorders	0.924214	LV mean myocardial wall thickness AHA 2	left ventricle	0.930715
X24125.2.0	G1	33637	64	0.021642	0.128859	0.167951	0.866622	Parkinson disease	0.928358	LV mean myocardial wall thickness AHA 2	left ventricle	0.930715
X24125.2.0	G2	33637	292	-0.0653274	0.0630303	-1.03644	0.299995	Epilepsy	0.596253	LV mean myocardial wall thickness AHA 2	left ventricle	0.633959
X24125.2.0	G3	33637	456	0.0104647	0.0475733	0.21997	0.825895	Transient ischemic attack	0.918198	LV mean myocardial wall thickness AHA 2	left ventricle	0.925633
X24125.2.0	G4	33637	974	0.0298285	0.0334419	0.891952	0.372419	Sleep disorders	0.646372	LV mean myocardial wall thickness AHA 2	left ventricle	0.682232
X24126.2.0	F0	33637	8085	-0.00820768	0.0143047	-0.573773	0.566121	Mental and behavioural disorders	0.792921	LV mean myocardial wall thickness AHA 3	left ventricle	0.825154
X24126.2.0	F1	33637	31	0.24214	0.180599	1.34076	0.179997	Dementia	0.478931	LV mean myocardial wall thickness AHA 3	left ventricle	0.534675
X24126.2.0	F2	33637	1995	0.00527431	0.0260919	0.202144	0.839804	Substance abuse	0.923785	LV mean myocardial wall thickness AHA 3	left ventricle	0.930715
X24126.2.0	F3	33637	46	-0.195077	0.159612	-1.22219	0.221634	Pyschotic disorders	0.525819	LV mean myocardial wall thickness AHA 3	left ventricle	0.574024
X24126.2.0	F4	33637	4264	-0.00567712	0.0182881	-0.310427	0.756236	Mood disorders	0.891516	LV mean myocardial wall thickness AHA 3	left ventricle	0.907046
X24126.2.0	F5	33637	3733	-0.00922357	0.0194197	-0.474959	0.634816	Neurotic disorders	0.835919	LV mean myocardial wall thickness AHA 3	left ventricle	0.864129
X24126.2.0	G0	33637	7420	0.00343841	0.014422	0.238414	0.81156	Nervous system disorders	0.909744	LV mean myocardial wall thickness AHA 3	left ventricle	0.918948
X24126.2.0	G1	33637	64	0.0421618	0.131152	0.321472	0.747853	Parkinson disease	0.889046	LV mean myocardial wall thickness AHA 3	left ventricle	0.904918
X24126.2.0	G2	33637	292	-0.0354438	0.0638681	-0.554953	0.578927	Epilepsy	0.806396	LV mean myocardial wall thickness AHA 3	left ventricle	0.83861
X24126.2.0	G3	33637	456	0.013857	0.0478014	0.289887	0.771903	Transient ischemic attack	0.897307	LV mean myocardial wall thickness AHA 3	left ventricle	0.909253
X24126.2.0	G4	33637	974	0.00819402	0.0335761	0.244043	0.807197	Sleep disorders	0.909744	LV mean myocardial wall thickness AHA 3	left ventricle	0.918948
X24127.2.0	F0	33637	8085	0.0136107	0.0160361	0.848756	0.396017	Mental and behavioural disorders	0.662265	LV mean myocardial wall thickness AHA 4	left ventricle	0.697801
X24127.2.0	F1	33637	31	0.238036	0.206767	1.15123	0.249638	Dementia	0.55478	LV mean myocardial wall thickness AHA 4	left ventricle	0.603936
X24127.2.0	F2	33637	1995	0.00556527	0.0291613	0.190844	0.848648	Substance abuse	0.924214	LV mean myocardial wall thickness AHA 4	left ventricle	0.930715
X24127.2.0	F3	33637	46	-0.0167972	0.175758	-0.0955701	0.923862	Pyschotic disorders	0.957843	LV mean myocardial wall thickness AHA 4	left ventricle	0.956469
X24127.2.0	F4	33637	4264	0.0204086	0.0205017	0.995458	0.319514	Mood disorders	0.605987	LV mean myocardial wall thickness AHA 4	left ventricle	0.643478
X24127.2.0	F5	33637	3733	0.010527	0.0217528	0.483936	0.628431	Neurotic disorders	0.830873	LV mean myocardial wall thickness AHA 4	left ventricle	0.858364
X24127.2.0	G0	33637	7420	0.0110725	0.0162284	0.68229	0.495056	Nervous system disorders	0.736865	LV mean myocardial wall thickness AHA 4	left ventricle	0.767664
X24127.2.0	G1	33637	64	-0.165304	0.14994	-1.10246	0.27026	Parkinson disease	0.583417	LV mean myocardial wall thickness AHA 4	left ventricle	0.63037
X24127.2.0	G2	33637	292	-0.00741322	0.0716393	-0.10348	0.917582	Epilepsy	0.954624	LV mean myocardial wall thickness AHA 4	left ventricle	0.95277
X24127.2.0	G3	33637	456	0.0478073	0.0543642	0.879388	0.379191	Transient ischemic attack	0.650247	LV mean myocardial wall thickness AHA 4	left ventricle	0.688016
X24127.2.0	G4	33637	974	0.0555317	0.0378472	1.46726	0.142305	Sleep disorders	0.42085	LV mean myocardial wall thickness AHA 4	left ventricle	0.463809
X24128.2.0	F0	33637	8085	0.0199963	0.016401	1.21921	0.222764	Mental and behavioural disorders	0.525819	LV mean myocardial wall thickness AHA 5	left ventricle	0.574024
X24128.2.0	F1	33637	31	0.213077	0.201952	1.05509	0.291384	Dementia	0.593322	LV mean myocardial wall thickness AHA 5	left ventricle	0.633959
X24128.2.0	F2	33637	1995	0.0182422	0.0297683	0.612806	0.540005	Substance abuse	0.781837	LV mean myocardial wall thickness AHA 5	left ventricle	0.814054
X24128.2.0	F3	33637	46	0.197757	0.172726	1.14492	0.252244	Pyschotic disorders	0.559027	LV mean myocardial wall thickness AHA 5	left ventricle	0.60815
X24128.2.0	F4	33637	4264	0.0435777	0.0208977	2.08529	0.0370433	Mood disorders	0.219823	LV mean myocardial wall thickness AHA 5	left ventricle	0.26885
X24128.2.0	F5	33637	3733	0.00115418	0.0223037	0.0517482	0.958729	Neurotic disorders	0.979919	LV mean myocardial wall thickness AHA 5	left ventricle	0.980162
X24128.2.0	G0	33637	7420	0.0134646	0.0165869	0.811759	0.41693	Nervous system disorders	0.675813	LV mean myocardial wall thickness AHA 5	left ventricle	0.711258
X24128.2.0	G1	33637	64	-0.323702	0.160306	-2.01928	0.0434586	Parkinson disease	0.241688	LV mean myocardial wall thickness AHA 5	left ventricle	0.286736
X24128.2.0	G2	33637	292	0.0284387	0.0729629	0.38977	0.696707	Epilepsy	0.865512	LV mean myocardial wall thickness AHA 5	left ventricle	0.886947
X24128.2.0	G3	33637	456	0.127052	0.0536061	2.37011	0.0177829	Transient ischemic attack	0.140703	LV mean myocardial wall thickness AHA 5	left ventricle	0.187731
X24128.2.0	G4	33637	974	0.0845329	0.0379071	2.23	0.0257474	Sleep disorders	0.178647	LV mean myocardial wall thickness AHA 5	left ventricle	0.232387
X24129.2.0	F0	33637	8085	0.0255024	0.0162987	1.56469	0.117656	Mental and behavioural disorders	0.391256	LV mean myocardial wall thickness AHA 6	left ventricle	0.443823
X24129.2.0	F1	33637	31	0.286489	0.190237	1.50596	0.132077	Dementia	0.410806	LV mean myocardial wall thickness AHA 6	left ventricle	0.460633
X24129.2.0	F2	33637	1995	0.0434967	0.029233	1.48793	0.136769	Substance abuse	0.414775	LV mean myocardial wall thickness AHA 6	left ventricle	0.460633
X24129.2.0	F3	33637	46	-0.0329243	0.179083	-0.18385	0.854131	Pyschotic disorders	0.924214	LV mean myocardial wall thickness AHA 6	left ventricle	0.930715
X24129.2.0	F4	33637	4264	0.0357373	0.0207632	1.72118	0.0852173	Mood disorders	0.351301	LV mean myocardial wall thickness AHA 6	left ventricle	0.408481
X24129.2.0	F5	33637	3733	-0.0151176	0.0222865	-0.67833	0.497562	Neurotic disorders	0.73816	LV mean myocardial wall thickness AHA 6	left ventricle	0.768166
X24129.2.0	G0	33637	7420	0.042606	0.0164253	2.59392	0.00948898	Nervous system disorders	0.0982303	LV mean myocardial wall thickness AHA 6	left ventricle	0.142128
X24129.2.0	G1	33637	64	-0.166881	0.157893	-1.05692	0.290547	Parkinson disease	0.593322	LV mean myocardial wall thickness AHA 6	left ventricle	0.633959
X24129.2.0	G2	33637	292	0.0607133	0.0716018	0.847929	0.396478	Epilepsy	0.662265	LV mean myocardial wall thickness AHA 6	left ventricle	0.697801
X24129.2.0	G3	33637	456	0.10793	0.0528493	2.04222	0.0411302	Transient ischemic attack	0.23333	LV mean myocardial wall thickness AHA 6	left ventricle	0.281123
X24129.2.0	G4	33637	974	0.0339291	0.0376001	0.902369	0.366861	Sleep disorders	0.645046	LV mean myocardial wall thickness AHA 6	left ventricle	0.682232
X24130.2.0	F0	33637	8085	0.0448654	0.0175781	2.55235	0.0107	Mental and behavioural disorders	0.100535	LV mean myocardial wall thickness AHA 7	left ventricle	0.142128
X24130.2.0	F1	33637	31	0.434733	0.188205	2.30989	0.0208941	Dementia	0.153556	LV mean myocardial wall thickness AHA 7	left ventricle	0.203068
X24116.2.0	F4	33637	4264	-0.0887831	0.0179941	-4.934	8.05628e-07	Mood disorders	4.84451e-05	RA stroke volume	right atrium	1.18159e-05
X24130.2.0	F3	33637	46	0.245706	0.177499	1.38426	0.166278	Pyschotic disorders	0.462524	LV mean myocardial wall thickness AHA 7	left ventricle	0.516842
X24130.2.0	F4	33637	4264	0.0456816	0.022434	2.03627	0.0417232	Mood disorders	0.235214	LV mean myocardial wall thickness AHA 7	left ventricle	0.282434
X24130.2.0	F5	33637	3733	-0.0214574	0.0241318	-0.889177	0.373908	Neurotic disorders	0.646372	LV mean myocardial wall thickness AHA 7	left ventricle	0.682232
X24130.2.0	G0	33637	7420	0.0123526	0.01781	0.693575	0.487948	Nervous system disorders	0.731112	LV mean myocardial wall thickness AHA 7	left ventricle	0.763368
X24130.2.0	G1	33637	64	-0.175684	0.169779	-1.03478	0.30077	Parkinson disease	0.596253	LV mean myocardial wall thickness AHA 7	left ventricle	0.633959
X24130.2.0	G2	33637	292	0.0327089	0.077892	0.419926	0.674539	Epilepsy	0.856336	LV mean myocardial wall thickness AHA 7	left ventricle	0.879616
X24130.2.0	G3	33637	456	0.0496949	0.0580911	0.855465	0.392294	Transient ischemic attack	0.658937	LV mean myocardial wall thickness AHA 7	left ventricle	0.695655
X24130.2.0	G4	33637	974	0.0429534	0.0406844	1.05577	0.291073	Sleep disorders	0.593322	LV mean myocardial wall thickness AHA 7	left ventricle	0.633959
X24131.2.0	F0	33637	8085	0.0373124	0.0170334	2.19055	0.0284847	Mental and behavioural disorders	0.19174	LV mean myocardial wall thickness AHA 8	left ventricle	0.244551
X24131.2.0	F1	33637	31	0.336248	0.1874	1.79428	0.0727682	Dementia	0.320268	LV mean myocardial wall thickness AHA 8	left ventricle	0.371223
X24131.2.0	F2	33637	1995	0.0592913	0.030738	1.92892	0.0537403	Substance abuse	0.276993	LV mean myocardial wall thickness AHA 8	left ventricle	0.328984
X24131.2.0	F3	33637	46	0.0952925	0.180503	0.527928	0.597549	Pyschotic disorders	0.81175	LV mean myocardial wall thickness AHA 8	left ventricle	0.840976
X24131.2.0	F4	33637	4264	0.0432488	0.0217382	1.98952	0.0466433	Mood disorders	0.25043	LV mean myocardial wall thickness AHA 8	left ventricle	0.297835
X24131.2.0	F5	33637	3733	0.000643783	0.0232824	0.027651	0.97794	Neurotic disorders	0.990311	LV mean myocardial wall thickness AHA 8	left ventricle	0.987751
X24131.2.0	G0	33637	7420	0.00250928	0.0172671	0.145321	0.884458	Nervous system disorders	0.934169	LV mean myocardial wall thickness AHA 8	left ventricle	0.936328
X24131.2.0	G1	33637	64	-0.377235	0.171685	-2.19725	0.0280028	Parkinson disease	0.191353	LV mean myocardial wall thickness AHA 8	left ventricle	0.244551
X24131.2.0	G2	33637	292	-0.00540168	0.0762678	-0.0708252	0.943537	Epilepsy	0.970434	LV mean myocardial wall thickness AHA 8	left ventricle	0.971126
X24131.2.0	G3	33637	456	0.0600905	0.0555553	1.08163	0.279416	Transient ischemic attack	0.588529	LV mean myocardial wall thickness AHA 8	left ventricle	0.633959
X24131.2.0	G4	33637	974	-0.0195392	0.0400723	-0.487599	0.625834	Sleep disorders	0.83015	LV mean myocardial wall thickness AHA 8	left ventricle	0.858364
X24132.2.0	F0	33637	8085	0.0217177	0.0181561	1.19616	0.231632	Mental and behavioural disorders	0.531244	LV mean myocardial wall thickness AHA 9	left ventricle	0.579305
X24132.2.0	F1	33637	31	0.340584	0.197677	1.72293	0.0849006	Dementia	0.351301	LV mean myocardial wall thickness AHA 9	left ventricle	0.408481
X24132.2.0	F2	33637	1995	0.0449983	0.0328816	1.36849	0.171158	Substance abuse	0.469297	LV mean myocardial wall thickness AHA 9	left ventricle	0.523892
X24132.2.0	F3	33637	46	-0.230554	0.209711	-1.09939	0.271598	Pyschotic disorders	0.583417	LV mean myocardial wall thickness AHA 9	left ventricle	0.63037
X24132.2.0	F4	33637	4264	0.0116561	0.0232844	0.500595	0.616656	Mood disorders	0.823584	LV mean myocardial wall thickness AHA 9	left ventricle	0.853695
X24132.2.0	F5	33637	3733	-0.00839039	0.0248038	-0.33827	0.73516	Neurotic disorders	0.88366	LV mean myocardial wall thickness AHA 9	left ventricle	0.900887
X24132.2.0	G0	33637	7420	0.00628931	0.0183305	0.343106	0.731519	Nervous system disorders	0.88366	LV mean myocardial wall thickness AHA 9	left ventricle	0.900887
X24132.2.0	G1	33637	64	-0.324229	0.179399	-1.80731	0.0707135	Parkinson disease	0.320268	LV mean myocardial wall thickness AHA 9	left ventricle	0.371223
X24132.2.0	G2	33637	292	0.0566021	0.0796668	0.710485	0.477404	Epilepsy	0.718895	LV mean myocardial wall thickness AHA 9	left ventricle	0.751884
X24132.2.0	G3	33637	456	0.0526324	0.0590797	0.890871	0.372998	Transient ischemic attack	0.646372	LV mean myocardial wall thickness AHA 9	left ventricle	0.682232
X24132.2.0	G4	33637	974	-0.0034117	0.0425954	-0.0800956	0.936161	Sleep disorders	0.965986	LV mean myocardial wall thickness AHA 9	left ventricle	0.965882
X24133.2.0	F0	33637	8085	0.00655661	0.0185623	0.353222	0.723922	Mental and behavioural disorders	0.879007	LV mean myocardial wall thickness AHA 10	left ventricle	0.898635
X24133.2.0	F1	33637	31	0.1373	0.234489	0.585529	0.558192	Dementia	0.792896	LV mean myocardial wall thickness AHA 10	left ventricle	0.825154
X24133.2.0	F2	33637	1995	0.0352836	0.0336626	1.04815	0.294568	Substance abuse	0.595527	LV mean myocardial wall thickness AHA 10	left ventricle	0.633959
X24133.2.0	F3	33637	46	-0.0783225	0.207267	-0.377882	0.705518	Pyschotic disorders	0.869215	LV mean myocardial wall thickness AHA 10	left ventricle	0.888828
X24133.2.0	F4	33637	4264	0.00121375	0.023771	0.0510603	0.959277	Mood disorders	0.979919	LV mean myocardial wall thickness AHA 10	left ventricle	0.980162
X24133.2.0	F5	33637	3733	-0.0257168	0.0253153	-1.01586	0.309695	Neurotic disorders	0.602031	LV mean myocardial wall thickness AHA 10	left ventricle	0.638869
X24133.2.0	G0	33637	7420	-0.00912292	0.0188067	-0.485089	0.627613	Nervous system disorders	0.830873	LV mean myocardial wall thickness AHA 10	left ventricle	0.858364
X24133.2.0	G1	33637	64	-0.268999	0.180612	-1.48937	0.13639	Parkinson disease	0.414775	LV mean myocardial wall thickness AHA 10	left ventricle	0.460633
X24133.2.0	G2	33637	292	0.0476508	0.0821545	0.580014	0.561905	Epilepsy	0.792921	LV mean myocardial wall thickness AHA 10	left ventricle	0.825154
X24133.2.0	G3	33637	456	0.0118483	0.0628176	0.188615	0.850395	Transient ischemic attack	0.924214	LV mean myocardial wall thickness AHA 10	left ventricle	0.930715
X24133.2.0	G4	33637	974	-0.0295327	0.0439877	-0.671386	0.501975	Sleep disorders	0.739839	LV mean myocardial wall thickness AHA 10	left ventricle	0.769913
X24134.2.0	F0	33637	8085	0.0194433	0.0180516	1.0771	0.281437	Mental and behavioural disorders	0.588994	LV mean myocardial wall thickness AHA 11	left ventricle	0.633959
X24134.2.0	F1	33637	31	0.364827	0.217227	1.67947	0.0930598	Dementia	0.361201	LV mean myocardial wall thickness AHA 11	left ventricle	0.422672
X24134.2.0	F2	33637	1995	0.0549395	0.032687	1.68077	0.0928072	Substance abuse	0.361201	LV mean myocardial wall thickness AHA 11	left ventricle	0.422672
X24134.2.0	F3	33637	46	0.0806158	0.192337	0.419139	0.675115	Pyschotic disorders	0.856336	LV mean myocardial wall thickness AHA 11	left ventricle	0.879616
X24134.2.0	F4	33637	4264	0.0211175	0.0230402	0.916547	0.35938	Mood disorders	0.642911	LV mean myocardial wall thickness AHA 11	left ventricle	0.680705
X24134.2.0	F5	33637	3733	-0.0297001	0.0245923	-1.2077	0.227163	Neurotic disorders	0.528096	LV mean myocardial wall thickness AHA 11	left ventricle	0.575262
X24134.2.0	G0	33637	7420	0.0156818	0.0183093	0.856494	0.391725	Nervous system disorders	0.658937	LV mean myocardial wall thickness AHA 11	left ventricle	0.695655
X24134.2.0	G1	33637	64	-0.365305	0.180179	-2.02746	0.0426155	Parkinson disease	0.238753	LV mean myocardial wall thickness AHA 11	left ventricle	0.285727
X24134.2.0	G2	33637	292	0.0869805	0.0795561	1.09332	0.274252	Epilepsy	0.583417	LV mean myocardial wall thickness AHA 11	left ventricle	0.63037
X24134.2.0	G3	33637	456	0.11282	0.0612894	1.84077	0.0656555	Transient ischemic attack	0.306846	LV mean myocardial wall thickness AHA 11	left ventricle	0.358306
X24134.2.0	G4	33637	974	0.0363954	0.0425186	0.855988	0.392004	Sleep disorders	0.658937	LV mean myocardial wall thickness AHA 11	left ventricle	0.695655
X24135.2.0	F0	33637	8085	0.0163719	0.0178972	0.914772	0.360311	Mental and behavioural disorders	0.642911	LV mean myocardial wall thickness AHA 12	left ventricle	0.680705
X24135.2.0	F1	33637	31	0.43313	0.199431	2.17183	0.0298686	Dementia	0.197177	LV mean myocardial wall thickness AHA 12	left ventricle	0.248041
X24135.2.0	F2	33637	1995	0.0831069	0.0319285	2.60291	0.00924365	Substance abuse	0.0982303	LV mean myocardial wall thickness AHA 12	left ventricle	0.142128
X24135.2.0	F3	33637	46	0.0635303	0.189729	0.334847	0.73774	Pyschotic disorders	0.88366	LV mean myocardial wall thickness AHA 12	left ventricle	0.900887
X24135.2.0	F4	33637	4264	0.0114585	0.0229271	0.499778	0.617232	Mood disorders	0.823584	LV mean myocardial wall thickness AHA 12	left ventricle	0.853695
X24135.2.0	F5	33637	3733	-0.028416	0.024553	-1.15733	0.247137	Neurotic disorders	0.551889	LV mean myocardial wall thickness AHA 12	left ventricle	0.600069
X24135.2.0	G0	33637	7420	0.0263746	0.01807	1.45958	0.144406	Nervous system disorders	0.42432	LV mean myocardial wall thickness AHA 12	left ventricle	0.466382
X24135.2.0	G1	33637	64	-0.247243	0.174689	-1.41533	0.156971	Parkinson disease	0.447116	LV mean myocardial wall thickness AHA 12	left ventricle	0.495549
X24135.2.0	G2	33637	292	-0.0286891	0.0802358	-0.35756	0.720673	Epilepsy	0.877256	LV mean myocardial wall thickness AHA 12	left ventricle	0.896384
X24135.2.0	G3	33637	456	0.107995	0.0585442	1.84467	0.0650861	Transient ischemic attack	0.305769	LV mean myocardial wall thickness AHA 12	left ventricle	0.357974
X24135.2.0	G4	33637	974	0.0692977	0.0408588	1.69603	0.0898805	Sleep disorders	0.360321	LV mean myocardial wall thickness AHA 12	left ventricle	0.422672
X24136.2.0	F0	33637	8085	0.00884844	0.0167939	0.526885	0.598273	Mental and behavioural disorders	0.81175	LV mean myocardial wall thickness AHA 13	left ventricle	0.840976
X24136.2.0	F1	33637	31	0.374396	0.178647	2.09573	0.0361062	Dementia	0.215681	LV mean myocardial wall thickness AHA 13	left ventricle	0.264779
X24136.2.0	F2	33637	1995	0.0426945	0.03087	1.38304	0.166652	Substance abuse	0.462524	LV mean myocardial wall thickness AHA 13	left ventricle	0.516842
X24136.2.0	F3	33637	46	0.0955346	0.17953	0.532137	0.594631	Pyschotic disorders	0.81175	LV mean myocardial wall thickness AHA 13	left ventricle	0.840976
X24136.2.0	F4	33637	4264	0.0193279	0.0213274	0.906248	0.364805	Mood disorders	0.645046	LV mean myocardial wall thickness AHA 13	left ventricle	0.682232
X24136.2.0	F5	33637	3733	-0.025017	0.0226941	-1.10236	0.270305	Neurotic disorders	0.583417	LV mean myocardial wall thickness AHA 13	left ventricle	0.63037
X24136.2.0	G0	33637	7420	0.00257268	0.0170183	0.151172	0.87984	Nervous system disorders	0.930382	LV mean myocardial wall thickness AHA 13	left ventricle	0.932843
X24136.2.0	G1	33637	64	-0.146115	0.161281	-0.905969	0.364952	Parkinson disease	0.645046	LV mean myocardial wall thickness AHA 13	left ventricle	0.682232
X24136.2.0	G2	33637	292	-0.0573181	0.0753788	-0.7604	0.447016	Epilepsy	0.701151	LV mean myocardial wall thickness AHA 13	left ventricle	0.738331
X24136.2.0	G3	33637	456	0.0890585	0.0578801	1.53867	0.123884	Transient ischemic attack	0.394748	LV mean myocardial wall thickness AHA 13	left ventricle	0.446424
X24136.2.0	G4	33637	974	-0.00647115	0.0400112	-0.161734	0.871516	Sleep disorders	0.928358	LV mean myocardial wall thickness AHA 13	left ventricle	0.930715
X24137.2.0	F0	33637	8085	0.0271958	0.0174502	1.55848	0.119119	Mental and behavioural disorders	0.391256	LV mean myocardial wall thickness AHA 14	left ventricle	0.443823
X24137.2.0	F1	33637	31	0.218388	0.222275	0.982513	0.325847	Dementia	0.608727	LV mean myocardial wall thickness AHA 14	left ventricle	0.644594
X24137.2.0	F2	33637	1995	0.0809893	0.03213	2.52068	0.011713	Substance abuse	0.106718	LV mean myocardial wall thickness AHA 14	left ventricle	0.149926
X24137.2.0	F3	33637	46	-0.0191755	0.192751	-0.0994829	0.920755	Pyschotic disorders	0.95572	LV mean myocardial wall thickness AHA 14	left ventricle	0.954656
X24137.2.0	F4	33637	4264	0.0167469	0.0222794	0.751676	0.452246	Mood disorders	0.70211	LV mean myocardial wall thickness AHA 14	left ventricle	0.738331
X24137.2.0	F5	33637	3733	-0.0208235	0.0235936	-0.882594	0.377455	Neurotic disorders	0.648738	LV mean myocardial wall thickness AHA 14	left ventricle	0.686637
X24137.2.0	G0	33637	7420	0.00996748	0.0176524	0.564653	0.57231	Nervous system disorders	0.799107	LV mean myocardial wall thickness AHA 14	left ventricle	0.830734
X24137.2.0	G1	33637	64	-0.111141	0.163598	-0.679355	0.496913	Parkinson disease	0.73816	LV mean myocardial wall thickness AHA 14	left ventricle	0.768166
X24137.2.0	G2	33637	292	0.0638685	0.0776911	0.822083	0.411029	Epilepsy	0.67467	LV mean myocardial wall thickness AHA 14	left ventricle	0.710086
X24137.2.0	G3	33637	456	0.13872	0.059154	2.34507	0.0190237	Transient ischemic attack	0.145419	LV mean myocardial wall thickness AHA 14	left ventricle	0.191324
X24137.2.0	G4	33637	974	0.0266648	0.0419906	0.635019	0.525416	Sleep disorders	0.769359	LV mean myocardial wall thickness AHA 14	left ventricle	0.80237
X24138.2.0	F0	33637	8085	0.0187621	0.016995	1.10398	0.269602	Mental and behavioural disorders	0.583417	LV mean myocardial wall thickness AHA 15	left ventricle	0.63037
X24138.2.0	F1	33637	31	-0.164775	0.2295	-0.717975	0.472773	Dementia	0.717815	LV mean myocardial wall thickness AHA 15	left ventricle	0.751285
X24138.2.0	F2	33637	1995	0.0494358	0.031505	1.56914	0.116616	Substance abuse	0.391256	LV mean myocardial wall thickness AHA 15	left ventricle	0.443823
X24138.2.0	F3	33637	46	0.0441421	0.189728	0.23266	0.816026	Pyschotic disorders	0.91322	LV mean myocardial wall thickness AHA 15	left ventricle	0.922122
X24138.2.0	F4	33637	4264	0.0263431	0.021642	1.21722	0.22352	Mood disorders	0.525819	LV mean myocardial wall thickness AHA 15	left ventricle	0.574024
X24138.2.0	F5	33637	3733	-0.0138538	0.0229495	-0.603663	0.546068	Neurotic disorders	0.78432	LV mean myocardial wall thickness AHA 15	left ventricle	0.819684
X24138.2.0	G0	33637	7420	-0.00281876	0.0171937	-0.163941	0.869777	Nervous system disorders	0.928358	LV mean myocardial wall thickness AHA 15	left ventricle	0.930715
X24138.2.0	G1	33637	64	-0.116708	0.161264	-0.72371	0.469244	Parkinson disease	0.714963	LV mean myocardial wall thickness AHA 15	left ventricle	0.749088
X24138.2.0	G2	33637	292	0.0877453	0.0753221	1.16493	0.244046	Epilepsy	0.547585	LV mean myocardial wall thickness AHA 15	left ventricle	0.596556
X24138.2.0	G3	33637	456	0.0622104	0.0584425	1.06447	0.287115	Transient ischemic attack	0.593322	LV mean myocardial wall thickness AHA 15	left ventricle	0.633959
X24138.2.0	G4	33637	974	0.00130914	0.0410236	0.0319118	0.974542	Sleep disorders	0.989907	LV mean myocardial wall thickness AHA 15	left ventricle	0.987751
X24139.2.0	F0	33637	8085	0.00831772	0.0169137	0.491775	0.622878	Mental and behavioural disorders	0.828667	LV mean myocardial wall thickness AHA 16	left ventricle	0.858134
X24139.2.0	F1	33637	31	0.276363	0.201427	1.37203	0.170055	Dementia	0.469297	LV mean myocardial wall thickness AHA 16	left ventricle	0.523243
X24139.2.0	F2	33637	1995	0.0650831	0.0313386	2.07677	0.0378225	Substance abuse	0.221532	LV mean myocardial wall thickness AHA 16	left ventricle	0.26896
X24139.2.0	F3	33637	46	-0.0995881	0.189869	-0.524509	0.599925	Pyschotic disorders	0.81175	LV mean myocardial wall thickness AHA 16	left ventricle	0.840976
X24139.2.0	F4	33637	4264	0.00625091	0.0215609	0.289919	0.771878	Mood disorders	0.897307	LV mean myocardial wall thickness AHA 16	left ventricle	0.909253
X24139.2.0	F5	33637	3733	-0.0163038	0.0228723	-0.712822	0.475956	Neurotic disorders	0.717914	LV mean myocardial wall thickness AHA 16	left ventricle	0.751285
X24139.2.0	G0	33637	7420	0.00275097	0.0170906	0.160964	0.872122	Nervous system disorders	0.928358	LV mean myocardial wall thickness AHA 16	left ventricle	0.930715
X24139.2.0	G1	33637	64	-0.132133	0.161255	-0.819401	0.412558	Parkinson disease	0.67467	LV mean myocardial wall thickness AHA 16	left ventricle	0.710124
X24139.2.0	G2	33637	292	0.0450588	0.075097	0.600008	0.548501	Epilepsy	0.785314	LV mean myocardial wall thickness AHA 16	left ventricle	0.81984
X24139.2.0	G3	33637	456	0.014388	0.0584855	0.246009	0.805675	Transient ischemic attack	0.909744	LV mean myocardial wall thickness AHA 16	left ventricle	0.918948
X24139.2.0	G4	33637	974	0.00513468	0.0404553	0.126922	0.899002	Sleep disorders	0.942907	LV mean myocardial wall thickness AHA 16	left ventricle	0.943215
X24140.2.0	F0	33637	8085	0.0172989	0.0189243	0.914113	0.360658	Mental and behavioural disorders	0.642911	LV mean myocardial wall thickness global	left ventricle	0.680705
X24140.2.0	F1	33637	31	0.356176	0.221836	1.60559	0.108365	Dementia	0.387788	LV mean myocardial wall thickness global	left ventricle	0.443823
X24140.2.0	F2	33637	1995	0.0587822	0.0341605	1.72076	0.0852937	Substance abuse	0.351301	LV mean myocardial wall thickness global	left ventricle	0.408481
X24140.2.0	F3	33637	46	-0.0733693	0.208591	-0.351738	0.725035	Pyschotic disorders	0.879007	LV mean myocardial wall thickness global	left ventricle	0.898635
X24140.2.0	F4	33637	4264	0.0179417	0.0242066	0.741187	0.45858	Mood disorders	0.707075	LV mean myocardial wall thickness global	left ventricle	0.742161
X24140.2.0	F5	33637	3733	-0.0178316	0.0258411	-0.69005	0.490163	Neurotic disorders	0.732745	LV mean myocardial wall thickness global	left ventricle	0.764219
X24140.2.0	G0	33637	7420	0.0165047	0.019145	0.862088	0.388639	Nervous system disorders	0.658937	LV mean myocardial wall thickness global	left ventricle	0.695655
X24140.2.0	G1	33637	64	-0.284114	0.187959	-1.51158	0.130642	Parkinson disease	0.409108	LV mean myocardial wall thickness global	left ventricle	0.460633
X24140.2.0	G2	33637	292	0.0109602	0.0842687	0.130062	0.896517	Epilepsy	0.941395	LV mean myocardial wall thickness global	left ventricle	0.942012
X24140.2.0	G3	33637	456	0.10114	0.0626913	1.61331	0.106677	Transient ischemic attack	0.387788	LV mean myocardial wall thickness global	left ventricle	0.443823
X24140.2.0	G4	33637	974	0.0394582	0.044141	0.893913	0.371369	Sleep disorders	0.646372	LV mean myocardial wall thickness global	left ventricle	0.682232
X24102.2.0	F0	33637	8085	-0.0889072	0.0156494	-5.68119	1.33763e-08	Mental and behavioural disorders	1.3406e-06	LV stroke volume	left ventricle	4.70847e-06
X24141.2.0	F1	33637	31	0.0271644	0.178417	0.152252	0.878988	Dementia	0.930382	LV circumferential strain AHA 1	left ventricle	0.932843
X24102.2.0	F4	33637	4264	-0.119006	0.0202547	-5.87549	4.21605e-09	Mood disorders	7.60576e-07	LV stroke volume	left ventricle	2.9681e-06
X24141.2.0	F3	33637	46	0.239471	0.148945	1.60778	0.107883	Pyschotic disorders	0.387788	LV circumferential strain AHA 1	left ventricle	0.443823
X24141.2.0	F4	33637	4264	0.0478855	0.0168242	2.84624	0.0044239	Mood disorders	0.066506	LV circumferential strain AHA 1	left ventricle	0.115349
X24141.2.0	F5	33637	3733	0.051097	0.0177993	2.87073	0.00409522	Neurotic disorders	0.0648051	LV circumferential strain AHA 1	left ventricle	0.115322
X24141.2.0	G0	33637	7420	0.0269231	0.0133923	2.01034	0.0443952	Nervous system disorders	0.241688	LV circumferential strain AHA 1	left ventricle	0.286736
X24141.2.0	G1	33637	64	0.0010325	0.124768	0.00827539	0.993397	Parkinson disease	0.99729	LV circumferential strain AHA 1	left ventricle	0.99481
X24141.2.0	G2	33637	292	-0.0669565	0.0599292	-1.11726	0.263883	Epilepsy	0.57913	LV circumferential strain AHA 1	left ventricle	0.63037
X24141.2.0	G3	33637	456	0.109503	0.0456332	2.39963	0.0164116	Transient ischemic attack	0.134575	LV circumferential strain AHA 1	left ventricle	0.186351
X24141.2.0	G4	33637	974	-9.04e-05	0.032288	-0.00280027	0.997766	Sleep disorders	0.999442	LV circumferential strain AHA 1	left ventricle	0.997766
X24142.2.0	F0	33637	8085	0.0174966	0.0143357	1.22049	0.222279	Mental and behavioural disorders	0.525819	LV circumferential strain AHA 2	left ventricle	0.574024
X24142.2.0	F1	33637	31	0.174938	0.189953	0.920954	0.357074	Dementia	0.642169	LV circumferential strain AHA 2	left ventricle	0.680705
X24142.2.0	F2	33637	1995	0.0353663	0.0267895	1.32016	0.186783	Substance abuse	0.487928	LV circumferential strain AHA 2	left ventricle	0.541133
X24142.2.0	F3	33637	46	0.217959	0.160016	1.36211	0.173163	Pyschotic disorders	0.472106	LV circumferential strain AHA 2	left ventricle	0.525709
X24142.2.0	F4	33637	4264	0.0124297	0.0182125	0.682484	0.494933	Mood disorders	0.736865	LV circumferential strain AHA 2	left ventricle	0.767664
X24142.2.0	F5	33637	3733	0.00931241	0.019283	0.482935	0.629142	Neurotic disorders	0.830873	LV circumferential strain AHA 2	left ventricle	0.858364
X24142.2.0	G0	33637	7420	0.00449132	0.0144722	0.310342	0.756301	Nervous system disorders	0.891516	LV circumferential strain AHA 2	left ventricle	0.907046
X24142.2.0	G1	33637	64	-0.0787987	0.13551	-0.581495	0.560907	Parkinson disease	0.792921	LV circumferential strain AHA 2	left ventricle	0.825154
X24142.2.0	G2	33637	292	0.0779977	0.0638115	1.22231	0.221589	Epilepsy	0.525819	LV circumferential strain AHA 2	left ventricle	0.574024
X24142.2.0	G3	33637	456	0.052917	0.0498845	1.06079	0.288785	Transient ischemic attack	0.593322	LV circumferential strain AHA 2	left ventricle	0.633959
X24142.2.0	G4	33637	974	0.00488942	0.0347752	0.140601	0.888185	Sleep disorders	0.93701	LV circumferential strain AHA 2	left ventricle	0.938454
X24143.2.0	F0	33637	8085	0.00379486	0.0130843	0.290032	0.771792	Mental and behavioural disorders	0.897307	LV circumferential strain AHA 3	left ventricle	0.909253
X24143.2.0	F1	33637	31	-0.136858	0.182826	-0.748571	0.454116	Dementia	0.702594	LV circumferential strain AHA 3	left ventricle	0.738331
X24143.2.0	F2	33637	1995	-0.0203259	0.0251327	-0.80874	0.418664	Substance abuse	0.675813	LV circumferential strain AHA 3	left ventricle	0.711258
X24143.2.0	F3	33637	46	0.152922	0.153467	0.996448	0.319033	Pyschotic disorders	0.605987	LV circumferential strain AHA 3	left ventricle	0.643478
X24143.2.0	F4	33637	4264	0.0122347	0.0164704	0.742829	0.457585	Mood disorders	0.70675	LV circumferential strain AHA 3	left ventricle	0.742161
X24143.2.0	F5	33637	3733	0.0022827	0.0173539	0.131538	0.89535	Neurotic disorders	0.941265	LV circumferential strain AHA 3	left ventricle	0.942012
X24143.2.0	G0	33637	7420	0.0174995	0.0132469	1.32103	0.186492	Nervous system disorders	0.487928	LV circumferential strain AHA 3	left ventricle	0.541133
X24143.2.0	G1	33637	64	0.00135719	0.127485	0.0106459	0.991506	Parkinson disease	0.99729	LV circumferential strain AHA 3	left ventricle	0.99481
X24143.2.0	G2	33637	292	-0.0122081	0.0589178	-0.207205	0.83585	Epilepsy	0.922811	LV circumferential strain AHA 3	left ventricle	0.930715
X24143.2.0	G3	33637	456	0.132099	0.0481725	2.74221	0.00610281	Transient ischemic attack	0.0809519	LV circumferential strain AHA 3	left ventricle	0.127737
X24143.2.0	G4	33637	974	-0.00676006	0.0331978	-0.203629	0.838643	Sleep disorders	0.923785	LV circumferential strain AHA 3	left ventricle	0.930715
X24144.2.0	F0	33637	8085	0.0201876	0.0130203	1.55047	0.121028	Mental and behavioural disorders	0.391328	LV circumferential strain AHA 4	left ventricle	0.443823
X24144.2.0	F1	33637	31	-0.0615465	0.18146	-0.339175	0.734478	Dementia	0.88366	LV circumferential strain AHA 4	left ventricle	0.900887
X24144.2.0	F2	33637	1995	0.0185546	0.024778	0.748835	0.453957	Substance abuse	0.702594	LV circumferential strain AHA 4	left ventricle	0.738331
X24144.2.0	F3	33637	46	-0.383861	0.146893	-2.6132	0.00896987	Pyschotic disorders	0.0982303	LV circumferential strain AHA 4	left ventricle	0.142128
X24144.2.0	F4	33637	4264	0.0296372	0.0164594	1.80063	0.0717611	Mood disorders	0.320268	LV circumferential strain AHA 4	left ventricle	0.371223
X24144.2.0	F5	33637	3733	0.025245	0.0173281	1.45688	0.145149	Neurotic disorders	0.425079	LV circumferential strain AHA 4	left ventricle	0.466597
X24144.2.0	G0	33637	7420	0.0202937	0.0131973	1.53772	0.124117	Nervous system disorders	0.394748	LV circumferential strain AHA 4	left ventricle	0.446424
X24144.2.0	G1	33637	64	0.0565449	0.1263	0.447703	0.654367	Parkinson disease	0.845615	LV circumferential strain AHA 4	left ventricle	0.874145
X24144.2.0	G2	33637	292	-0.0761577	0.0586027	-1.29956	0.193752	Epilepsy	0.494993	LV circumferential strain AHA 4	left ventricle	0.546412
X24144.2.0	G3	33637	456	0.0727555	0.0477177	1.5247	0.127333	Transient ischemic attack	0.400189	LV circumferential strain AHA 4	left ventricle	0.452739
X24144.2.0	G4	33637	974	0.0132669	0.0329379	0.402786	0.687106	Sleep disorders	0.863188	LV circumferential strain AHA 4	left ventricle	0.885938
X24145.2.0	F0	33637	8085	0.0115957	0.0135355	0.856684	0.391619	Mental and behavioural disorders	0.658937	LV circumferential strain AHA 5	left ventricle	0.695655
X24145.2.0	F1	33637	31	-0.074926	0.181497	-0.412822	0.679737	Dementia	0.858188	LV circumferential strain AHA 5	left ventricle	0.881279
X24145.2.0	F2	33637	1995	0.0203271	0.0253863	0.800713	0.423298	Substance abuse	0.675813	LV circumferential strain AHA 5	left ventricle	0.711258
X24145.2.0	F3	33637	46	-0.185888	0.155057	-1.19884	0.230591	Pyschotic disorders	0.531244	LV circumferential strain AHA 5	left ventricle	0.579305
X24145.2.0	F4	33637	4264	0.00375642	0.01719	0.218523	0.827022	Mood disorders	0.918198	LV circumferential strain AHA 5	left ventricle	0.925633
X24145.2.0	F5	33637	3733	-0.0114664	0.0181712	-0.63102	0.528028	Neurotic disorders	0.77193	LV circumferential strain AHA 5	left ventricle	0.804613
X24114.2.0	F0	33637	8085	-0.080108	0.0149705	-5.35107	8.7434e-08	Mental and behavioural disorders	7.16959e-06	RA maximum volume	right atrium	1.92355e-06
X24145.2.0	G1	33637	64	-0.32604	0.125869	-2.5903	0.00958911	Parkinson disease	0.0982303	LV circumferential strain AHA 5	left ventricle	0.142128
X24145.2.0	G2	33637	292	0.0219956	0.0606051	0.362932	0.716655	Epilepsy	0.874727	LV circumferential strain AHA 5	left ventricle	0.894549
X24145.2.0	G3	33637	456	0.0245021	0.0469097	0.522325	0.601444	Transient ischemic attack	0.81175	LV circumferential strain AHA 5	left ventricle	0.840976
X24145.2.0	G4	33637	974	0.0361624	0.0329548	1.09733	0.272496	Sleep disorders	0.583417	LV circumferential strain AHA 5	left ventricle	0.63037
X24146.2.0	F0	33637	8085	0.013028	0.0131134	0.993488	0.320472	Mental and behavioural disorders	0.605987	LV circumferential strain AHA 6	left ventricle	0.643478
X24146.2.0	F1	33637	31	0.255871	0.172079	1.48693	0.137032	Dementia	0.414775	LV circumferential strain AHA 6	left ventricle	0.460633
X24146.2.0	F2	33637	1995	0.0248469	0.0247705	1.00308	0.31582	Substance abuse	0.604819	LV circumferential strain AHA 6	left ventricle	0.640742
X24146.2.0	F3	33637	46	-0.0420972	0.152597	-0.275871	0.782647	Pyschotic disorders	0.898868	LV circumferential strain AHA 6	left ventricle	0.909253
X24146.2.0	F4	33637	4264	0.0206048	0.0165742	1.24318	0.2138	Mood disorders	0.519783	LV circumferential strain AHA 6	left ventricle	0.57102
X24146.2.0	F5	33637	3733	0.0390389	0.0174802	2.23332	0.0255279	Neurotic disorders	0.178497	LV circumferential strain AHA 6	left ventricle	0.232387
X24146.2.0	G0	33637	7420	0.0216922	0.0132199	1.64087	0.100824	Nervous system disorders	0.378932	LV circumferential strain AHA 6	left ventricle	0.443627
X24146.2.0	G1	33637	64	-0.0359362	0.124293	-0.289125	0.772486	Parkinson disease	0.897307	LV circumferential strain AHA 6	left ventricle	0.909253
X24146.2.0	G2	33637	292	-0.0770293	0.0594147	-1.29647	0.194814	Epilepsy	0.494993	LV circumferential strain AHA 6	left ventricle	0.546412
X24146.2.0	G3	33637	456	0.0148162	0.0461355	0.321146	0.7481	Transient ischemic attack	0.889046	LV circumferential strain AHA 6	left ventricle	0.904918
X24146.2.0	G4	33637	974	0.0176626	0.0322796	0.547177	0.584257	Sleep disorders	0.809524	LV circumferential strain AHA 6	left ventricle	0.840976
X24147.2.0	F0	33637	8085	0.0264539	0.0136734	1.9347	0.0530277	Mental and behavioural disorders	0.276379	LV circumferential strain AHA 7	left ventricle	0.327469
X24147.2.0	F1	33637	31	-0.222655	0.187266	-1.18898	0.234449	Dementia	0.534023	LV circumferential strain AHA 7	left ventricle	0.58117
X24147.2.0	F2	33637	1995	0.0496144	0.0254208	1.95172	0.050971	Substance abuse	0.268865	LV circumferential strain AHA 7	left ventricle	0.320389
X24147.2.0	F3	33637	46	0.124042	0.154275	0.804031	0.421379	Pyschotic disorders	0.675813	LV circumferential strain AHA 7	left ventricle	0.711258
X24147.2.0	F4	33637	4264	0.0255103	0.0173517	1.4702	0.141509	Mood disorders	0.420773	LV circumferential strain AHA 7	left ventricle	0.463809
X24147.2.0	F5	33637	3733	0.0285639	0.0183513	1.55651	0.119588	Neurotic disorders	0.391256	LV circumferential strain AHA 7	left ventricle	0.443823
X24147.2.0	G0	33637	7420	-0.00458316	0.0137915	-0.332319	0.739649	Nervous system disorders	0.88366	LV circumferential strain AHA 7	left ventricle	0.900887
X24147.2.0	G1	33637	64	0.0574782	0.125913	0.456491	0.648037	Parkinson disease	0.843476	LV circumferential strain AHA 7	left ventricle	0.872309
X24147.2.0	G2	33637	292	-0.0642425	0.0616693	-1.04173	0.297538	Epilepsy	0.596253	LV circumferential strain AHA 7	left ventricle	0.633959
X24147.2.0	G3	33637	456	0.0357154	0.0467878	0.763348	0.445256	Transient ischemic attack	0.700909	LV circumferential strain AHA 7	left ventricle	0.737553
X24147.2.0	G4	33637	974	-0.0351893	0.0333985	-1.05362	0.292056	Sleep disorders	0.593322	LV circumferential strain AHA 7	left ventricle	0.633959
X24148.2.0	F0	33637	8085	0.0138138	0.0133357	1.03585	0.300271	Mental and behavioural disorders	0.596253	LV circumferential strain AHA 8	left ventricle	0.633959
X24148.2.0	F1	33637	31	0.0584046	0.178358	0.327456	0.743323	Dementia	0.886874	LV circumferential strain AHA 8	left ventricle	0.903798
X24148.2.0	F2	33637	1995	-0.00399816	0.024826	-0.161047	0.872056	Substance abuse	0.928358	LV circumferential strain AHA 8	left ventricle	0.930715
X24148.2.0	F3	33637	46	0.144983	0.151549	0.956671	0.338733	Pyschotic disorders	0.620994	LV circumferential strain AHA 8	left ventricle	0.657778
X24148.2.0	F4	33637	4264	0.022689	0.0168828	1.34391	0.178977	Mood disorders	0.478931	LV circumferential strain AHA 8	left ventricle	0.534675
X24148.2.0	F5	33637	3733	0.0143902	0.0179001	0.803916	0.421445	Neurotic disorders	0.675813	LV circumferential strain AHA 8	left ventricle	0.711258
X24148.2.0	G0	33637	7420	0.0270859	0.0134576	2.01269	0.0441478	Nervous system disorders	0.241688	LV circumferential strain AHA 8	left ventricle	0.286736
X24148.2.0	G1	33637	64	-0.317612	0.125409	-2.53261	0.0113218	Parkinson disease	0.104299	LV circumferential strain AHA 8	left ventricle	0.147603
X24148.2.0	G2	33637	292	-0.0379236	0.0595458	-0.636881	0.524202	Epilepsy	0.76883	LV circumferential strain AHA 8	left ventricle	0.802257
X24148.2.0	G3	33637	456	0.086081	0.0463634	1.85666	0.0633597	Transient ischemic attack	0.302384	LV circumferential strain AHA 8	left ventricle	0.356842
X24148.2.0	G4	33637	974	0.0289408	0.0322429	0.897586	0.369406	Sleep disorders	0.646372	LV circumferential strain AHA 8	left ventricle	0.682232
X24149.2.0	F0	33637	8085	0.0222271	0.0131907	1.68505	0.0919783	Mental and behavioural disorders	0.361201	LV circumferential strain AHA 9	left ventricle	0.422672
X24149.2.0	F1	33637	31	-0.233273	0.187702	-1.24278	0.213948	Dementia	0.519783	LV circumferential strain AHA 9	left ventricle	0.57102
X24149.2.0	F2	33637	1995	0.0183535	0.0253572	0.723799	0.469189	Substance abuse	0.714963	LV circumferential strain AHA 9	left ventricle	0.749088
X24149.2.0	F3	33637	46	0.24339	0.153818	1.58233	0.113575	Pyschotic disorders	0.387788	LV circumferential strain AHA 9	left ventricle	0.443823
X24149.2.0	F4	33637	4264	0.0184319	0.0165508	1.11365	0.265427	Mood disorders	0.581106	LV circumferential strain AHA 9	left ventricle	0.63037
X24149.2.0	F5	33637	3733	0.036984	0.0174694	2.11707	0.0342538	Neurotic disorders	0.207362	LV circumferential strain AHA 9	left ventricle	0.256118
X24149.2.0	G0	33637	7420	0.0258272	0.0133223	1.93864	0.0525448	Nervous system disorders	0.275555	LV circumferential strain AHA 9	left ventricle	0.327359
X24149.2.0	G1	33637	64	0.0262454	0.129016	0.203427	0.838801	Parkinson disease	0.923785	LV circumferential strain AHA 9	left ventricle	0.930715
X24149.2.0	G2	33637	292	-0.0585199	0.0595753	-0.982285	0.325959	Epilepsy	0.608727	LV circumferential strain AHA 9	left ventricle	0.644594
X24149.2.0	G3	33637	456	0.0576878	0.0482706	1.19509	0.232051	Transient ischemic attack	0.531244	LV circumferential strain AHA 9	left ventricle	0.579305
X24149.2.0	G4	33637	974	0.00194915	0.0333659	0.0584176	0.953416	Sleep disorders	0.97741	LV circumferential strain AHA 9	left ventricle	0.9781
X24150.2.0	F0	33637	8085	0.006197	0.0130863	0.473549	0.635822	Mental and behavioural disorders	0.836022	LV circumferential strain AHA 10	left ventricle	0.864129
X24150.2.0	F1	33637	31	0.00476417	0.178671	0.0266646	0.978727	Dementia	0.990311	LV circumferential strain AHA 10	left ventricle	0.987751
X24150.2.0	F2	33637	1995	0.050933	0.02493	2.04304	0.0410484	Substance abuse	0.23333	LV circumferential strain AHA 10	left ventricle	0.281123
X24150.2.0	F3	33637	46	0.060546	0.152474	0.397091	0.6913	Pyschotic disorders	0.864804	LV circumferential strain AHA 10	left ventricle	0.886947
X24150.2.0	F4	33637	4264	0.00953497	0.0165629	0.575682	0.56483	Mood disorders	0.792921	LV circumferential strain AHA 10	left ventricle	0.825154
X24150.2.0	F5	33637	3733	0.00281803	0.0174683	0.161322	0.871839	Neurotic disorders	0.928358	LV circumferential strain AHA 10	left ventricle	0.930715
X24150.2.0	G0	33637	7420	0.00440506	0.0132011	0.333689	0.738614	Nervous system disorders	0.88366	LV circumferential strain AHA 10	left ventricle	0.900887
X24150.2.0	G1	33637	64	0.0225863	0.124084	0.182024	0.855564	Parkinson disease	0.924214	LV circumferential strain AHA 10	left ventricle	0.930715
X24150.2.0	G2	33637	292	0.0288691	0.0589117	0.490039	0.624106	Epilepsy	0.829078	LV circumferential strain AHA 10	left ventricle	0.858146
X24150.2.0	G3	33637	456	0.0956729	0.0467989	2.04434	0.0409202	Transient ischemic attack	0.23333	LV circumferential strain AHA 10	left ventricle	0.281123
X24150.2.0	G4	33637	974	0.06814	0.0327864	2.0783	0.0376813	Sleep disorders	0.221532	LV circumferential strain AHA 10	left ventricle	0.26896
X24151.2.0	F0	33637	8085	0.0080502	0.0134078	0.600412	0.548232	Mental and behavioural disorders	0.785314	LV circumferential strain AHA 11	left ventricle	0.81984
X24151.2.0	F1	33637	31	-0.0820165	0.180417	-0.454593	0.649402	Dementia	0.844035	LV circumferential strain AHA 11	left ventricle	0.872479
X24151.2.0	F2	33637	1995	-0.0323309	0.0251717	-1.28441	0.198997	Substance abuse	0.502789	LV circumferential strain AHA 11	left ventricle	0.555929
X24151.2.0	F3	33637	46	-0.22615	0.149782	-1.50987	0.131078	Pyschotic disorders	0.409108	LV circumferential strain AHA 11	left ventricle	0.460633
X24151.2.0	F4	33637	4264	0.0284409	0.0170553	1.66757	0.095401	Mood disorders	0.366177	LV circumferential strain AHA 11	left ventricle	0.430528
X24151.2.0	F5	33637	3733	0.0177411	0.017987	0.986326	0.323973	Neurotic disorders	0.608727	LV circumferential strain AHA 11	left ventricle	0.644594
X24151.2.0	G0	33637	7420	0.0111235	0.0135453	0.82121	0.411527	Nervous system disorders	0.67467	LV circumferential strain AHA 11	left ventricle	0.710086
X24151.2.0	G1	33637	64	-0.164451	0.124947	-1.31617	0.188118	Parkinson disease	0.487928	LV circumferential strain AHA 11	left ventricle	0.54182
X24151.2.0	G2	33637	292	-0.160467	0.0591967	-2.71073	0.00671346	Epilepsy	0.0818317	LV circumferential strain AHA 11	left ventricle	0.127737
X24151.2.0	G3	33637	456	-0.0133092	0.0471977	-0.281987	0.777953	Transient ischemic attack	0.898868	LV circumferential strain AHA 11	left ventricle	0.909253
X24151.2.0	G4	33637	974	0.0363337	0.0331783	1.09511	0.27347	Sleep disorders	0.583417	LV circumferential strain AHA 11	left ventricle	0.63037
X24152.2.0	F0	33637	8085	0.00501679	0.0134081	0.374161	0.708285	Mental and behavioural disorders	0.869215	LV circumferential strain AHA 12	left ventricle	0.888828
X24152.2.0	F1	33637	31	-0.209021	0.176862	-1.18183	0.237273	Dementia	0.538678	LV circumferential strain AHA 12	left ventricle	0.586105
X24152.2.0	F2	33637	1995	0.0154836	0.025424	0.609016	0.542514	Substance abuse	0.782956	LV circumferential strain AHA 12	left ventricle	0.81609
X24152.2.0	F3	33637	46	0.145469	0.157142	0.925715	0.354594	Pyschotic disorders	0.639688	LV circumferential strain AHA 12	left ventricle	0.678354
X24152.2.0	F4	33637	4264	0.00643877	0.0169721	0.379375	0.704409	Mood disorders	0.869215	LV circumferential strain AHA 12	left ventricle	0.888828
X24152.2.0	F5	33637	3733	0.0183795	0.0179355	1.02476	0.305478	Neurotic disorders	0.601852	LV circumferential strain AHA 12	left ventricle	0.638397
X24152.2.0	G0	33637	7420	0.037486	0.0135636	2.76372	0.00571469	Nervous system disorders	0.0790028	LV circumferential strain AHA 12	left ventricle	0.127737
X24152.2.0	G1	33637	64	-0.126235	0.124406	-1.0147	0.310249	Parkinson disease	0.602031	LV circumferential strain AHA 12	left ventricle	0.638869
X24152.2.0	G2	33637	292	-0.0165929	0.0599619	-0.276724	0.781992	Epilepsy	0.898868	LV circumferential strain AHA 12	left ventricle	0.909253
X24152.2.0	G3	33637	456	0.07935	0.0480219	1.65237	0.0984588	Transient ischemic attack	0.374725	LV circumferential strain AHA 12	left ventricle	0.438702
X24152.2.0	G4	33637	974	0.0108266	0.0333833	0.324313	0.745701	Sleep disorders	0.888537	LV circumferential strain AHA 12	left ventricle	0.904918
X24153.2.0	F0	33637	8085	0.00538212	0.0135493	0.397225	0.691202	Mental and behavioural disorders	0.864804	LV circumferential strain AHA 13	left ventricle	0.886947
X24153.2.0	F1	33637	31	-0.153667	0.181975	-0.844442	0.398422	Dementia	0.664282	LV circumferential strain AHA 13	left ventricle	0.69933
X24153.2.0	F2	33637	1995	-0.00474559	0.0252014	-0.188307	0.850636	Substance abuse	0.924214	LV circumferential strain AHA 13	left ventricle	0.930715
X24153.2.0	F3	33637	46	-0.0279394	0.15306	-0.182539	0.85516	Pyschotic disorders	0.924214	LV circumferential strain AHA 13	left ventricle	0.930715
X24153.2.0	F4	33637	4264	0.0254731	0.0172331	1.47815	0.139368	Mood disorders	0.416257	LV circumferential strain AHA 13	left ventricle	0.460633
X24153.2.0	F5	33637	3733	0.000724554	0.0182078	0.0397936	0.968258	Neurotic disorders	0.986857	LV circumferential strain AHA 13	left ventricle	0.986173
X24153.2.0	G0	33637	7420	0.024433	0.0136986	1.78361	0.0744878	Nervous system disorders	0.323019	LV circumferential strain AHA 13	left ventricle	0.374567
X24153.2.0	G1	33637	64	-0.177026	0.127157	-1.39219	0.163865	Parkinson disease	0.459027	LV circumferential strain AHA 13	left ventricle	0.512717
X24153.2.0	G2	33637	292	0.00531116	0.0607646	0.0874056	0.930349	Epilepsy	0.962357	LV circumferential strain AHA 13	left ventricle	0.961771
X24153.2.0	G3	33637	456	0.0789377	0.0469894	1.6799	0.0929758	Transient ischemic attack	0.361201	LV circumferential strain AHA 13	left ventricle	0.422672
X24153.2.0	G4	33637	974	-0.0512264	0.0330405	-1.55041	0.121043	Sleep disorders	0.391328	LV circumferential strain AHA 13	left ventricle	0.443823
X24154.2.0	F0	33637	8085	0.00919089	0.0133345	0.689254	0.490663	Mental and behavioural disorders	0.732745	LV circumferential strain AHA 14	left ventricle	0.764219
X24154.2.0	F1	33637	31	-0.0890277	0.180852	-0.492268	0.62253	Dementia	0.828667	LV circumferential strain AHA 14	left ventricle	0.858134
X24154.2.0	F2	33637	1995	-0.0112357	0.0249252	-0.450776	0.652151	Substance abuse	0.845615	LV circumferential strain AHA 14	left ventricle	0.874145
X24154.2.0	F3	33637	46	0.120668	0.150556	0.801483	0.422852	Pyschotic disorders	0.675813	LV circumferential strain AHA 14	left ventricle	0.711258
X24154.2.0	F4	33637	4264	0.0269548	0.0169392	1.59127	0.111549	Mood disorders	0.387788	LV circumferential strain AHA 14	left ventricle	0.443823
X24154.2.0	F5	33637	3733	0.0111242	0.0178959	0.621605	0.534201	Neurotic disorders	0.778432	LV circumferential strain AHA 14	left ventricle	0.810512
X24154.2.0	G0	33637	7420	0.0201556	0.0134781	1.49543	0.134801	Nervous system disorders	0.412605	LV circumferential strain AHA 14	left ventricle	0.460633
X24154.2.0	G1	33637	64	-0.193709	0.126029	-1.53702	0.124289	Parkinson disease	0.394748	LV circumferential strain AHA 14	left ventricle	0.446424
X24154.2.0	G2	33637	292	0.0235101	0.0598285	0.392959	0.69435	Epilepsy	0.86506	LV circumferential strain AHA 14	left ventricle	0.886947
X24154.2.0	G3	33637	456	0.0738332	0.0465181	1.58719	0.112469	Transient ischemic attack	0.387788	LV circumferential strain AHA 14	left ventricle	0.443823
X24154.2.0	G4	33637	974	-0.0189842	0.032863	-0.577677	0.563482	Sleep disorders	0.792921	LV circumferential strain AHA 14	left ventricle	0.825154
X24155.2.0	F0	33637	8085	0.0110123	0.0130937	0.841038	0.400326	Mental and behavioural disorders	0.664999	LV circumferential strain AHA 15	left ventricle	0.69933
X24155.2.0	F1	33637	31	0.0504952	0.179203	0.281777	0.778115	Dementia	0.898868	LV circumferential strain AHA 15	left ventricle	0.909253
X24155.2.0	F2	33637	1995	0.0240077	0.024626	0.974894	0.329613	Substance abuse	0.613012	LV circumferential strain AHA 15	left ventricle	0.649993
X24155.2.0	F3	33637	46	-0.0613479	0.147375	-0.416272	0.677211	Pyschotic disorders	0.856724	LV circumferential strain AHA 15	left ventricle	0.879625
X24155.2.0	F4	33637	4264	0.0262275	0.0166559	1.57466	0.115334	Mood disorders	0.389632	LV circumferential strain AHA 15	left ventricle	0.443823
X24155.2.0	F5	33637	3733	0.023053	0.0175633	1.31257	0.189329	Neurotic disorders	0.487928	LV circumferential strain AHA 15	left ventricle	0.54182
X24155.2.0	G0	33637	7420	0.0313022	0.0132681	2.35921	0.0183139	Nervous system disorders	0.141851	LV circumferential strain AHA 15	left ventricle	0.187731
X24155.2.0	G1	33637	64	0.0033645	0.123519	0.0272388	0.978269	Parkinson disease	0.990311	LV circumferential strain AHA 15	left ventricle	0.987751
X24155.2.0	G2	33637	292	0.0196276	0.0589825	0.332769	0.739308	Epilepsy	0.88366	LV circumferential strain AHA 15	left ventricle	0.900887
X24155.2.0	G3	33637	456	0.120753	0.0470255	2.56783	0.0102339	Transient ischemic attack	0.0997103	LV circumferential strain AHA 15	left ventricle	0.142128
X24155.2.0	G4	33637	974	0.0203956	0.0325334	0.626913	0.530717	Sleep disorders	0.774606	LV circumferential strain AHA 15	left ventricle	0.806964
X24156.2.0	F0	33637	8085	0.0187145	0.0131857	1.4193	0.15581	Mental and behavioural disorders	0.446161	LV circumferential strain AHA 16	left ventricle	0.494101
X24156.2.0	F1	33637	31	0.0988132	0.180319	0.54799	0.583699	Dementia	0.809524	LV circumferential strain AHA 16	left ventricle	0.840976
X24156.2.0	F2	33637	1995	-0.00928622	0.0246465	-0.376777	0.706339	Substance abuse	0.869215	LV circumferential strain AHA 16	left ventricle	0.888828
X24156.2.0	F3	33637	46	-0.193335	0.143122	-1.35084	0.176748	Pyschotic disorders	0.476213	LV circumferential strain AHA 16	left ventricle	0.531755
X24110.2.0	F4	33637	4264	-0.100296	0.0188085	-5.33247	9.68865e-08	Mood disorders	7.28264e-06	LA maximum volume	left atrium	1.421e-06
X24156.2.0	F5	33637	3733	0.0186847	0.0177121	1.05491	0.291465	Neurotic disorders	0.593322	LV circumferential strain AHA 16	left ventricle	0.633959
X24156.2.0	G0	33637	7420	0.034258	0.0133688	2.56254	0.0103911	Nervous system disorders	0.0997103	LV circumferential strain AHA 16	left ventricle	0.142128
X24156.2.0	G1	33637	64	0.124064	0.12611	0.983777	0.325225	Parkinson disease	0.608727	LV circumferential strain AHA 16	left ventricle	0.644594
X24156.2.0	G2	33637	292	-0.0419474	0.0586865	-0.714772	0.47475	Epilepsy	0.717815	LV circumferential strain AHA 16	left ventricle	0.751285
X24156.2.0	G3	33637	456	0.0624855	0.0469085	1.33207	0.182837	Transient ischemic attack	0.483633	LV circumferential strain AHA 16	left ventricle	0.538566
X24156.2.0	G4	33637	974	-0.0168593	0.0323323	-0.521437	0.602063	Sleep disorders	0.81175	LV circumferential strain AHA 16	left ventricle	0.840976
X24157.2.0	F0	33637	8085	0.0260142	0.0139233	1.8684	0.0617066	Mental and behavioural disorders	0.299244	LV circumferential strain global	left ventricle	0.356078
X24157.2.0	F1	33637	31	-0.0347484	0.184119	-0.188729	0.850306	Dementia	0.924214	LV circumferential strain global	left ventricle	0.930715
X24157.2.0	F2	33637	1995	0.0314053	0.0257336	1.2204	0.222313	Substance abuse	0.525819	LV circumferential strain global	left ventricle	0.574024
X24157.2.0	F3	33637	46	0.0433582	0.157937	0.274529	0.783678	Pyschotic disorders	0.898868	LV circumferential strain global	left ventricle	0.909253
X24157.2.0	F4	33637	4264	0.0374736	0.0177309	2.11346	0.0345613	Mood disorders	0.207829	LV circumferential strain global	left ventricle	0.256118
X24157.2.0	F5	33637	3733	0.0301899	0.0187616	1.60914	0.107586	Neurotic disorders	0.387788	LV circumferential strain global	left ventricle	0.443823
X24157.2.0	G0	33637	7420	0.0350257	0.0139779	2.50579	0.0122176	Nervous system disorders	0.109112	LV circumferential strain global	left ventricle	0.153593
X24157.2.0	G1	33637	64	-0.173386	0.129175	-1.34226	0.179513	Parkinson disease	0.478931	LV circumferential strain global	left ventricle	0.534675
X24157.2.0	G2	33637	292	-0.0442933	0.0627497	-0.705872	0.480268	Epilepsy	0.722002	LV circumferential strain global	left ventricle	0.754706
X24157.2.0	G3	33637	456	0.123696	0.0448868	2.75574	0.00585601	Transient ischemic attack	0.0790028	LV circumferential strain global	left ventricle	0.127737
X24157.2.0	G4	33637	974	-0.00123391	0.0336164	-0.0367056	0.97072	Sleep disorders	0.987181	LV circumferential strain global	left ventricle	0.986173
X24158.2.0	F0	33637	8085	-0.0125128	0.013289	-0.941594	0.3464	Mental and behavioural disorders	0.629347	LV radial strain AHA 1	left ventricle	0.668126
X24158.2.0	F1	33637	31	-0.243725	0.18751	-1.2998	0.193671	Dementia	0.494993	LV radial strain AHA 1	left ventricle	0.546412
X24158.2.0	F2	33637	1995	0.00104213	0.0251356	0.0414605	0.966929	Substance abuse	0.986617	LV radial strain AHA 1	left ventricle	0.986173
X24158.2.0	F3	33637	46	-0.0308245	0.153487	-0.200828	0.840833	Pyschotic disorders	0.923789	LV radial strain AHA 1	left ventricle	0.930715
X24158.2.0	F4	33637	4264	-0.0401112	0.0169128	-2.37164	0.0177092	Mood disorders	0.140703	LV radial strain AHA 1	left ventricle	0.187731
X24158.2.0	F5	33637	3733	-0.00348818	0.0177867	-0.196111	0.844523	Neurotic disorders	0.924214	LV radial strain AHA 1	left ventricle	0.930715
X24158.2.0	G0	33637	7420	-0.0387089	0.0134512	-2.87774	0.00400535	Nervous system disorders	0.0645147	LV radial strain AHA 1	left ventricle	0.115322
X24158.2.0	G1	33637	64	-0.0083369	0.125177	-0.0666009	0.946899	Parkinson disease	0.972783	LV radial strain AHA 1	left ventricle	0.973164
X24158.2.0	G2	33637	292	0.0232425	0.0591362	0.393034	0.694295	Epilepsy	0.86506	LV radial strain AHA 1	left ventricle	0.886947
X24158.2.0	G3	33637	456	0.0082073	0.0463987	0.176887	0.859597	Transient ischemic attack	0.92746	LV radial strain AHA 1	left ventricle	0.930715
X24158.2.0	G4	33637	974	-0.0701642	0.0327428	-2.14289	0.0321221	Sleep disorders	0.201209	LV radial strain AHA 1	left ventricle	0.254089
X24159.2.0	F0	33637	8085	0.00730377	0.0136302	0.535851	0.592062	Mental and behavioural disorders	0.81175	LV radial strain AHA 2	left ventricle	0.840976
X24159.2.0	F1	33637	31	0.0796916	0.182085	0.437662	0.661631	Dementia	0.85013	LV radial strain AHA 2	left ventricle	0.877191
X24159.2.0	F2	33637	1995	0.0153421	0.0257755	0.595219	0.551697	Substance abuse	0.786579	LV radial strain AHA 2	left ventricle	0.819849
X24159.2.0	F3	33637	46	-0.299577	0.165962	-1.80509	0.0710601	Pyschotic disorders	0.320268	LV radial strain AHA 2	left ventricle	0.371223
X24159.2.0	F4	33637	4264	-0.0125474	0.0173217	-0.724375	0.468836	Mood disorders	0.714963	LV radial strain AHA 2	left ventricle	0.749088
X24159.2.0	F5	33637	3733	0.0419743	0.0181946	2.30697	0.0210568	Neurotic disorders	0.153556	LV radial strain AHA 2	left ventricle	0.203068
X24159.2.0	G0	33637	7420	0.00392118	0.0137232	0.285733	0.775082	Nervous system disorders	0.898617	LV radial strain AHA 2	left ventricle	0.909253
X24159.2.0	G1	33637	64	-0.100671	0.129035	-0.780186	0.435282	Parkinson disease	0.690025	LV radial strain AHA 2	left ventricle	0.72444
X24159.2.0	G2	33637	292	-0.0463046	0.0615269	-0.752592	0.451695	Epilepsy	0.70211	LV radial strain AHA 2	left ventricle	0.738331
X24159.2.0	G3	33637	456	-0.0726281	0.0483221	-1.503	0.132839	Transient ischemic attack	0.411755	LV radial strain AHA 2	left ventricle	0.460633
X24159.2.0	G4	33637	974	-0.0260283	0.033709	-0.772147	0.440027	Sleep disorders	0.695105	LV radial strain AHA 2	left ventricle	0.730612
X24160.2.0	F0	33637	8085	-0.00318383	0.013909	-0.228904	0.818943	Mental and behavioural disorders	0.914217	LV radial strain AHA 3	left ventricle	0.922458
X24160.2.0	F1	33637	31	-0.0609642	0.193376	-0.315263	0.752562	Dementia	0.891516	LV radial strain AHA 3	left ventricle	0.907046
X24160.2.0	F2	33637	1995	-0.00643167	0.0263139	-0.244421	0.806905	Substance abuse	0.909744	LV radial strain AHA 3	left ventricle	0.918948
X24160.2.0	F3	33637	46	-0.0689348	0.161184	-0.427678	0.668885	Pyschotic disorders	0.855822	LV radial strain AHA 3	left ventricle	0.879616
X24160.2.0	F4	33637	4264	-0.00971015	0.0176532	-0.550051	0.582284	Mood disorders	0.809276	LV radial strain AHA 3	left ventricle	0.840976
X24160.2.0	F5	33637	3733	0.0178674	0.0185594	0.962713	0.335692	Neurotic disorders	0.617751	LV radial strain AHA 3	left ventricle	0.654978
X24160.2.0	G0	33637	7420	-0.00408695	0.0140871	-0.290121	0.771724	Nervous system disorders	0.897307	LV radial strain AHA 3	left ventricle	0.909253
X24160.2.0	G1	33637	64	0.0218451	0.133034	0.164207	0.869568	Parkinson disease	0.928358	LV radial strain AHA 3	left ventricle	0.930715
X24160.2.0	G2	33637	292	-0.0375893	0.0629765	-0.596878	0.550589	Epilepsy	0.786579	LV radial strain AHA 3	left ventricle	0.819849
X24160.2.0	G3	33637	456	-0.113409	0.0511897	-2.21547	0.0267281	Transient ischemic attack	0.184036	LV radial strain AHA 3	left ventricle	0.238184
X24160.2.0	G4	33637	974	-0.0453751	0.0349416	-1.2986	0.194082	Sleep disorders	0.494993	LV radial strain AHA 3	left ventricle	0.546412
X24161.2.0	F0	33637	8085	-0.0257269	0.01393	-1.84687	0.0647664	Mental and behavioural disorders	0.305769	LV radial strain AHA 4	left ventricle	0.357974
X24161.2.0	F1	33637	31	-0.319895	0.19783	-1.61702	0.105874	Dementia	0.387788	LV radial strain AHA 4	left ventricle	0.443823
X24161.2.0	F2	33637	1995	-0.0270835	0.0266124	-1.0177	0.308819	Substance abuse	0.602031	LV radial strain AHA 4	left ventricle	0.638869
X24161.2.0	F3	33637	46	-0.0185771	0.161214	-0.115233	0.90826	Pyschotic disorders	0.950407	LV radial strain AHA 4	left ventricle	0.950097
X24161.2.0	F4	33637	4264	-0.0228302	0.0176064	-1.2967	0.194735	Mood disorders	0.494993	LV radial strain AHA 4	left ventricle	0.546412
X24161.2.0	F5	33637	3733	-0.0130353	0.0185351	-0.703273	0.481886	Neurotic disorders	0.723229	LV radial strain AHA 4	left ventricle	0.755562
X24161.2.0	G0	33637	7420	-0.038585	0.0140968	-2.73714	0.00619753	Nervous system disorders	0.081017	LV radial strain AHA 4	left ventricle	0.127737
X24161.2.0	G1	33637	64	0.122129	0.13299	0.918331	0.358445	Parkinson disease	0.642779	LV radial strain AHA 4	left ventricle	0.680705
X24161.2.0	G2	33637	292	-0.0364785	0.0627598	-0.581239	0.561079	Epilepsy	0.792921	LV radial strain AHA 4	left ventricle	0.825154
X24161.2.0	G3	33637	456	-0.109546	0.05141	-2.13084	0.0331025	Transient ischemic attack	0.20451	LV radial strain AHA 4	left ventricle	0.255594
X24161.2.0	G4	33637	974	-0.0355817	0.0354329	-1.0042	0.315282	Sleep disorders	0.604819	LV radial strain AHA 4	left ventricle	0.640742
X24162.2.0	F0	33637	8085	-0.0192624	0.0135222	-1.4245	0.154302	Mental and behavioural disorders	0.443249	LV radial strain AHA 5	left ventricle	0.491531
X24162.2.0	F1	33637	31	-0.233336	0.188161	-1.24009	0.214943	Dementia	0.519783	LV radial strain AHA 5	left ventricle	0.57102
X24162.2.0	F2	33637	1995	-0.038426	0.0259673	-1.47979	0.13893	Substance abuse	0.416257	LV radial strain AHA 5	left ventricle	0.460633
X24162.2.0	F3	33637	46	-0.142338	0.160131	-0.888886	0.374064	Pyschotic disorders	0.646372	LV radial strain AHA 5	left ventricle	0.682232
X24162.2.0	F4	33637	4264	-0.0175358	0.0171164	-1.02451	0.305596	Mood disorders	0.601852	LV radial strain AHA 5	left ventricle	0.638397
X24162.2.0	F5	33637	3733	-0.00428221	0.0179954	-0.237961	0.811911	Neurotic disorders	0.909744	LV radial strain AHA 5	left ventricle	0.918948
X24162.2.0	G0	33637	7420	-0.0353033	0.0136485	-2.58662	0.00969235	Nervous system disorders	0.0982303	LV radial strain AHA 5	left ventricle	0.142128
X24162.2.0	G1	33637	64	0.225439	0.124013	1.81787	0.0690841	Parkinson disease	0.319558	LV radial strain AHA 5	left ventricle	0.371223
X24162.2.0	G2	33637	292	0.0255914	0.0606502	0.421951	0.673061	Epilepsy	0.856336	LV radial strain AHA 5	left ventricle	0.879616
X24162.2.0	G3	33637	456	-0.0492479	0.0485456	-1.01447	0.310359	Transient ischemic attack	0.602031	LV radial strain AHA 5	left ventricle	0.638869
X24162.2.0	G4	33637	974	-0.0554189	0.0342845	-1.61644	0.105999	Sleep disorders	0.387788	LV radial strain AHA 5	left ventricle	0.443823
X24163.2.0	F0	33637	8085	-0.0251308	0.0131452	-1.91179	0.0559034	Mental and behavioural disorders	0.281699	LV radial strain AHA 6	left ventricle	0.338251
X24163.2.0	F1	33637	31	-0.151831	0.188133	-0.807038	0.419645	Dementia	0.675813	LV radial strain AHA 6	left ventricle	0.711258
X24163.2.0	F2	33637	1995	-0.0322284	0.0254544	-1.26612	0.205469	Substance abuse	0.509157	LV radial strain AHA 6	left ventricle	0.56066
X24163.2.0	F3	33637	46	-0.0655084	0.155546	-0.42115	0.673646	Pyschotic disorders	0.856336	LV radial strain AHA 6	left ventricle	0.879616
X24163.2.0	F4	33637	4264	-0.0300703	0.0166392	-1.8072	0.0707311	Mood disorders	0.320268	LV radial strain AHA 6	left ventricle	0.371223
X24163.2.0	F5	33637	3733	-0.029608	0.0175396	-1.68806	0.091399	Neurotic disorders	0.361201	LV radial strain AHA 6	left ventricle	0.422672
X24106.2.0	F4	33637	4264	-0.131242	0.0232825	-5.63693	1.73109e-08	Mood disorders	1.56144e-06	RV end diastolic volume	right ventricle	1.52336e-07
X24163.2.0	G1	33637	64	0.0919694	0.12211	0.753169	0.451349	Parkinson disease	0.70211	LV radial strain AHA 6	left ventricle	0.738331
X24163.2.0	G2	33637	292	0.0552965	0.0579649	0.953966	0.340101	Epilepsy	0.620994	LV radial strain AHA 6	left ventricle	0.657778
X24163.2.0	G3	33637	456	-0.0382608	0.0479118	-0.798566	0.424542	Transient ischemic attack	0.676567	LV radial strain AHA 6	left ventricle	0.711613
X24163.2.0	G4	33637	974	-0.0623734	0.033486	-1.86267	0.0625087	Sleep disorders	0.301236	LV radial strain AHA 6	left ventricle	0.356459
X24164.2.0	F0	33637	8085	-0.0240897	0.0135574	-1.77686	0.0755905	Mental and behavioural disorders	0.326233	LV radial strain AHA 7	left ventricle	0.377416
X24164.2.0	F1	33637	31	-0.240638	0.188025	-1.27982	0.200609	Dementia	0.504037	LV radial strain AHA 7	left ventricle	0.556019
X24164.2.0	F2	33637	1995	-0.00695483	0.0255027	-0.272709	0.785077	Substance abuse	0.898868	LV radial strain AHA 7	left ventricle	0.909253
X24164.2.0	F3	33637	46	-0.230301	0.161151	-1.42909	0.152977	Pyschotic disorders	0.442261	LV radial strain AHA 7	left ventricle	0.489527
X24164.2.0	F4	33637	4264	-0.0425055	0.0172262	-2.46748	0.0136067	Mood disorders	0.116888	LV radial strain AHA 7	left ventricle	0.162358
X24164.2.0	F5	33637	3733	-0.00532344	0.0181494	-0.293312	0.769284	Neurotic disorders	0.897307	LV radial strain AHA 7	left ventricle	0.909253
X24164.2.0	G0	33637	7420	-0.0290085	0.0136856	-2.11963	0.034037	Nervous system disorders	0.207362	LV radial strain AHA 7	left ventricle	0.256118
X24164.2.0	G1	33637	64	-0.0483398	0.12899	-0.374756	0.707842	Parkinson disease	0.869215	LV radial strain AHA 7	left ventricle	0.888828
X24164.2.0	G2	33637	292	0.0348256	0.0605799	0.574871	0.565379	Epilepsy	0.792921	LV radial strain AHA 7	left ventricle	0.825154
X24164.2.0	G3	33637	456	-0.105375	0.0480938	-2.19102	0.0284502	Transient ischemic attack	0.19174	LV radial strain AHA 7	left ventricle	0.244551
X24164.2.0	G4	33637	974	-0.0142123	0.0332171	-0.427861	0.668752	Sleep disorders	0.855822	LV radial strain AHA 7	left ventricle	0.879616
X24165.2.0	F0	33637	8085	-0.00592692	0.0135301	-0.438053	0.661348	Mental and behavioural disorders	0.85013	LV radial strain AHA 8	left ventricle	0.877191
X24165.2.0	F1	33637	31	-0.192999	0.184444	-1.04638	0.295386	Dementia	0.595527	LV radial strain AHA 8	left ventricle	0.633959
X24165.2.0	F2	33637	1995	0.019148	0.0253892	0.754178	0.450742	Substance abuse	0.70211	LV radial strain AHA 8	left ventricle	0.738331
X24165.2.0	F3	33637	46	-0.0811215	0.154922	-0.523629	0.600536	Pyschotic disorders	0.81175	LV radial strain AHA 8	left ventricle	0.840976
X24165.2.0	F4	33637	4264	-0.0189058	0.0172009	-1.09911	0.271719	Mood disorders	0.583417	LV radial strain AHA 8	left ventricle	0.63037
X24165.2.0	F5	33637	3733	-0.0145515	0.0181669	-0.80099	0.423138	Neurotic disorders	0.675813	LV radial strain AHA 8	left ventricle	0.711258
X24165.2.0	G0	33637	7420	-0.00379372	0.0136454	-0.278022	0.780996	Nervous system disorders	0.898868	LV radial strain AHA 8	left ventricle	0.909253
X24165.2.0	G1	33637	64	-0.160873	0.128232	-1.25454	0.209644	Parkinson disease	0.514049	LV radial strain AHA 8	left ventricle	0.565478
X24165.2.0	G2	33637	292	0.0505391	0.0602826	0.83837	0.401823	Epilepsy	0.665979	LV radial strain AHA 8	left ventricle	0.700207
X24165.2.0	G3	33637	456	-0.0442471	0.0473487	-0.934495	0.350049	Transient ischemic attack	0.632753	LV radial strain AHA 8	left ventricle	0.671483
X24165.2.0	G4	33637	974	0.037165	0.0331053	1.12263	0.261595	Sleep disorders	0.57551	LV radial strain AHA 8	left ventricle	0.628543
X24166.2.0	F0	33637	8085	-0.0056907	0.0136145	-0.417989	0.675955	Mental and behavioural disorders	0.856336	LV radial strain AHA 9	left ventricle	0.879616
X24166.2.0	F1	33637	31	-0.0301845	0.184944	-0.163209	0.870354	Dementia	0.928358	LV radial strain AHA 9	left ventricle	0.930715
X24166.2.0	F2	33637	1995	0.064316	0.0257907	2.49377	0.0126394	Substance abuse	0.111772	LV radial strain AHA 9	left ventricle	0.156108
X24166.2.0	F3	33637	46	-0.171907	0.160651	-1.07007	0.284588	Pyschotic disorders	0.592838	LV radial strain AHA 9	left ventricle	0.633959
X24166.2.0	F4	33637	4264	-0.0305949	0.0172907	-1.76944	0.0768208	Mood disorders	0.329964	LV radial strain AHA 9	left ventricle	0.380858
X24166.2.0	F5	33637	3733	-0.00384868	0.0182001	-0.211465	0.832525	Neurotic disorders	0.920289	LV radial strain AHA 9	left ventricle	0.930313
X24166.2.0	G0	33637	7420	0.0150449	0.0136851	1.09936	0.271611	Nervous system disorders	0.583417	LV radial strain AHA 9	left ventricle	0.63037
X24166.2.0	G1	33637	64	0.0688327	0.126537	0.543974	0.586459	Parkinson disease	0.811329	LV radial strain AHA 9	left ventricle	0.840976
X24166.2.0	G2	33637	292	-0.0524911	0.0613362	-0.855793	0.392112	Epilepsy	0.658937	LV radial strain AHA 9	left ventricle	0.695655
X24166.2.0	G3	33637	456	-0.0747986	0.0480178	-1.55773	0.119298	Transient ischemic attack	0.391256	LV radial strain AHA 9	left ventricle	0.443823
X24166.2.0	G4	33637	974	0.060431	0.0335667	1.80033	0.0718093	Sleep disorders	0.320268	LV radial strain AHA 9	left ventricle	0.371223
X24167.2.0	F0	33637	8085	0.0171504	0.0133838	1.28143	0.200043	Mental and behavioural disorders	0.50402	LV radial strain AHA 10	left ventricle	0.556019
X24167.2.0	F1	33637	31	0.0104032	0.182255	0.0570802	0.954481	Dementia	0.97741	LV radial strain AHA 10	left ventricle	0.9781
X24167.2.0	F2	33637	1995	0.0538153	0.0252984	2.12722	0.0334015	Substance abuse	0.204954	LV radial strain AHA 10	left ventricle	0.255594
X24167.2.0	F3	33637	46	-0.0453032	0.156157	-0.290112	0.77173	Pyschotic disorders	0.897307	LV radial strain AHA 10	left ventricle	0.909253
X24167.2.0	F4	33637	4264	0.00504317	0.016944	0.297637	0.76598	Mood disorders	0.897307	LV radial strain AHA 10	left ventricle	0.909253
X24167.2.0	F5	33637	3733	0.00894567	0.0178666	0.500692	0.616588	Neurotic disorders	0.823584	LV radial strain AHA 10	left ventricle	0.853695
X24167.2.0	G0	33637	7420	-0.0148175	0.0135364	-1.09464	0.273674	Nervous system disorders	0.583417	LV radial strain AHA 10	left ventricle	0.63037
X24167.2.0	G1	33637	64	0.028983	0.126189	0.22968	0.818341	Parkinson disease	0.914217	LV radial strain AHA 10	left ventricle	0.922458
X24167.2.0	G2	33637	292	0.0603932	0.0593654	1.01731	0.309005	Epilepsy	0.602031	LV radial strain AHA 10	left ventricle	0.638869
X24167.2.0	G3	33637	456	-0.0736631	0.0481482	-1.52992	0.126036	Transient ischemic attack	0.397498	LV radial strain AHA 10	left ventricle	0.450403
X24167.2.0	G4	33637	974	0.00264272	0.0334723	0.0789526	0.93707	Sleep disorders	0.965986	LV radial strain AHA 10	left ventricle	0.965882
X24168.2.0	F0	33637	8085	-0.00719723	0.0135504	-0.531147	0.595317	Mental and behavioural disorders	0.81175	LV radial strain AHA 11	left ventricle	0.840976
X24168.2.0	F1	33637	31	-0.262931	0.188643	-1.3938	0.163379	Dementia	0.459027	LV radial strain AHA 11	left ventricle	0.512717
X24168.2.0	F2	33637	1995	0.0327617	0.0257742	1.27111	0.203691	Substance abuse	0.509157	LV radial strain AHA 11	left ventricle	0.56066
X24168.2.0	F3	33637	46	0.016272	0.156353	0.104072	0.917112	Pyschotic disorders	0.954624	LV radial strain AHA 11	left ventricle	0.95277
X24168.2.0	F4	33637	4264	-0.0250907	0.017191	-1.45953	0.144419	Mood disorders	0.42432	LV radial strain AHA 11	left ventricle	0.466382
X24168.2.0	F5	33637	3733	-0.00431137	0.0180677	-0.238623	0.811398	Neurotic disorders	0.909744	LV radial strain AHA 11	left ventricle	0.918948
X24168.2.0	G0	33637	7420	-0.0223567	0.0136991	-1.63198	0.102683	Nervous system disorders	0.384316	LV radial strain AHA 11	left ventricle	0.443823
X24168.2.0	G1	33637	64	0.171448	0.125003	1.37155	0.170203	Parkinson disease	0.469297	LV radial strain AHA 11	left ventricle	0.523243
X24168.2.0	G2	33637	292	0.148235	0.0596817	2.48377	0.0130001	Epilepsy	0.113846	LV radial strain AHA 11	left ventricle	0.157794
X24168.2.0	G3	33637	456	0.00921231	0.0484825	0.190013	0.849299	Transient ischemic attack	0.924214	LV radial strain AHA 11	left ventricle	0.930715
X24168.2.0	G4	33637	974	-0.0250287	0.0341734	-0.732402	0.463923	Sleep disorders	0.712111	LV radial strain AHA 11	left ventricle	0.747373
X24169.2.0	F0	33637	8085	-0.0201227	0.0135673	-1.48317	0.138028	Mental and behavioural disorders	0.416257	LV radial strain AHA 12	left ventricle	0.460633
X24169.2.0	F1	33637	31	-0.050695	0.18606	-0.272466	0.785264	Dementia	0.898868	LV radial strain AHA 12	left ventricle	0.909253
X24169.2.0	F2	33637	1995	-0.00415346	0.0257082	-0.161562	0.871651	Substance abuse	0.928358	LV radial strain AHA 12	left ventricle	0.930715
X24169.2.0	F3	33637	46	0.157632	0.153546	1.02661	0.304602	Pyschotic disorders	0.601852	LV radial strain AHA 12	left ventricle	0.638397
X24169.2.0	F4	33637	4264	-0.0325248	0.0172348	-1.88716	0.0591391	Mood disorders	0.292788	LV radial strain AHA 12	left ventricle	0.349496
X24169.2.0	F5	33637	3733	-0.00950781	0.0181329	-0.524342	0.600041	Neurotic disorders	0.81175	LV radial strain AHA 12	left ventricle	0.840976
X24169.2.0	G0	33637	7420	-0.0138464	0.0136915	-1.01131	0.311866	Nervous system disorders	0.603654	LV radial strain AHA 12	left ventricle	0.640098
X24169.2.0	G1	33637	64	0.00331017	0.127775	0.0259061	0.979332	Parkinson disease	0.990311	LV radial strain AHA 12	left ventricle	0.987751
X24169.2.0	G2	33637	292	0.0886028	0.060312	1.46907	0.141813	Epilepsy	0.420773	LV radial strain AHA 12	left ventricle	0.463809
X24169.2.0	G3	33637	456	-0.0150751	0.0482063	-0.31272	0.754494	Transient ischemic attack	0.891516	LV radial strain AHA 12	left ventricle	0.907046
X24169.2.0	G4	33637	974	-0.0169389	0.0338162	-0.500911	0.616434	Sleep disorders	0.823584	LV radial strain AHA 12	left ventricle	0.853695
X24170.2.0	F0	33637	8085	-0.0287701	0.0133967	-2.14755	0.0317492	Mental and behavioural disorders	0.200577	LV radial strain AHA 13	left ventricle	0.254089
X24170.2.0	F1	33637	31	-0.0302366	0.18165	-0.166455	0.867799	Dementia	0.928358	LV radial strain AHA 13	left ventricle	0.930715
X24170.2.0	F2	33637	1995	-0.0178908	0.0250496	-0.714214	0.475095	Substance abuse	0.717815	LV radial strain AHA 13	left ventricle	0.751285
X24170.2.0	F3	33637	46	-0.0942559	0.152908	-0.616422	0.537616	Pyschotic disorders	0.780255	LV radial strain AHA 13	left ventricle	0.812844
X24170.2.0	F4	33637	4264	-0.0440988	0.017015	-2.59176	0.00954857	Mood disorders	0.0982303	LV radial strain AHA 13	left ventricle	0.142128
X24170.2.0	F5	33637	3733	-0.0187374	0.0179723	-1.04257	0.297147	Neurotic disorders	0.596253	LV radial strain AHA 13	left ventricle	0.633959
X24170.2.0	G0	33637	7420	-0.0140496	0.0135509	-1.0368	0.299829	Nervous system disorders	0.596253	LV radial strain AHA 13	left ventricle	0.633959
X24170.2.0	G1	33637	64	0.0535581	0.12751	0.42003	0.674463	Parkinson disease	0.856336	LV radial strain AHA 13	left ventricle	0.879616
X24170.2.0	G2	33637	292	0.0726321	0.0599722	1.2111	0.225859	Epilepsy	0.526421	LV radial strain AHA 13	left ventricle	0.574024
X24170.2.0	G3	33637	456	-0.0460997	0.0473821	-0.972937	0.330585	Transient ischemic attack	0.613554	LV radial strain AHA 13	left ventricle	0.650088
X24170.2.0	G4	33637	974	-0.0445395	0.0327813	-1.35868	0.174247	Sleep disorders	0.473405	LV radial strain AHA 13	left ventricle	0.526479
X24171.2.0	F0	33637	8085	-0.0358246	0.013518	-2.65014	0.00804595	Mental and behavioural disorders	0.0955607	LV radial strain AHA 14	left ventricle	0.142128
X24171.2.0	F1	33637	31	0.158216	0.177626	0.890724	0.373077	Dementia	0.646372	LV radial strain AHA 14	left ventricle	0.682232
X24171.2.0	F2	33637	1995	-0.00024423	0.0250992	-0.00973062	0.992236	Substance abuse	0.99729	LV radial strain AHA 14	left ventricle	0.99481
X24171.2.0	F3	33637	46	-0.0277757	0.152583	-0.182037	0.855554	Pyschotic disorders	0.924214	LV radial strain AHA 14	left ventricle	0.930715
X24112.2.0	F0	33637	8085	-0.082834	0.0142708	-5.80444	6.45822e-09	Mental and behavioural disorders	8.47792e-07	LA stroke volume	left atrium	1.42081e-07
X24171.2.0	F5	33637	3733	-0.0271708	0.0181758	-1.49489	0.134943	Neurotic disorders	0.412605	LV radial strain AHA 14	left ventricle	0.460633
X24171.2.0	G0	33637	7420	-0.0218303	0.0136516	-1.5991	0.109798	Nervous system disorders	0.387788	LV radial strain AHA 14	left ventricle	0.443823
X24171.2.0	G1	33637	64	0.0175425	0.127037	0.13809	0.890169	Parkinson disease	0.937222	LV radial strain AHA 14	left ventricle	0.938454
X24171.2.0	G2	33637	292	0.0945959	0.0598255	1.5812	0.113833	Epilepsy	0.387788	LV radial strain AHA 14	left ventricle	0.443823
X24171.2.0	G3	33637	456	-0.0406124	0.0472052	-0.860337	0.389603	Transient ischemic attack	0.658937	LV radial strain AHA 14	left ventricle	0.695655
X24171.2.0	G4	33637	974	0.0149633	0.0325936	0.459088	0.646171	Sleep disorders	0.842263	LV radial strain AHA 14	left ventricle	0.871464
X24172.2.0	F0	33637	8085	-0.036521	0.0133775	-2.73003	0.00633292	Mental and behavioural disorders	0.0816042	LV radial strain AHA 15	left ventricle	0.127737
X24172.2.0	F1	33637	31	-0.147413	0.18411	-0.800675	0.42332	Dementia	0.675813	LV radial strain AHA 15	left ventricle	0.711258
X24172.2.0	F2	33637	1995	0.0130984	0.0250338	0.523228	0.600816	Substance abuse	0.81175	LV radial strain AHA 15	left ventricle	0.840976
X24172.2.0	F3	33637	46	-0.00558357	0.152349	-0.0366498	0.970764	Pyschotic disorders	0.987181	LV radial strain AHA 15	left ventricle	0.986173
X24172.2.0	F4	33637	4264	-0.0493914	0.0170244	-2.90122	0.00371715	Mood disorders	0.0609612	LV radial strain AHA 15	left ventricle	0.113777
X24172.2.0	F5	33637	3733	-0.018025	0.0179009	-1.00693	0.313968	Neurotic disorders	0.604819	LV radial strain AHA 15	left ventricle	0.640742
X24172.2.0	G0	33637	7420	-0.0311064	0.0135172	-2.30124	0.0213779	Nervous system disorders	0.154263	LV radial strain AHA 15	left ventricle	0.203379
X24172.2.0	G1	33637	64	0.209897	0.122813	1.70908	0.0874367	Parkinson disease	0.355261	LV radial strain AHA 15	left ventricle	0.415915
X24172.2.0	G2	33637	292	0.0782726	0.0592892	1.32018	0.186774	Epilepsy	0.487928	LV radial strain AHA 15	left ventricle	0.541133
X24172.2.0	G3	33637	456	-0.0596867	0.0474978	-1.25662	0.208892	Transient ischemic attack	0.514049	LV radial strain AHA 15	left ventricle	0.565478
X24172.2.0	G4	33637	974	0.0358003	0.0328763	1.08894	0.27618	Sleep disorders	0.584775	LV radial strain AHA 15	left ventricle	0.631268
X24173.2.0	F0	33637	8085	-0.0302641	0.0132316	-2.28726	0.0221804	Mental and behavioural disorders	0.158784	LV radial strain AHA 16	left ventricle	0.2082
X24173.2.0	F1	33637	31	-0.0482251	0.179623	-0.268479	0.788331	Dementia	0.900387	LV radial strain AHA 16	left ventricle	0.910108
X24173.2.0	F2	33637	1995	0.00830248	0.0248528	0.334066	0.73833	Substance abuse	0.88366	LV radial strain AHA 16	left ventricle	0.900887
X24173.2.0	F3	33637	46	-0.0562368	0.151318	-0.371646	0.710156	Pyschotic disorders	0.86977	LV radial strain AHA 16	left ventricle	0.889213
X24108.2.0	F0	33637	8085	-0.0916061	0.0157906	-5.80132	6.57931e-09	Mental and behavioural disorders	8.47792e-07	RV stroke volume	right ventricle	9.53792e-08
X24173.2.0	F5	33637	3733	-0.0129442	0.0177335	-0.729931	0.465432	Neurotic disorders	0.712767	LV radial strain AHA 16	left ventricle	0.748092
X24173.2.0	G0	33637	7420	-0.00545616	0.0133606	-0.408376	0.682997	Nervous system disorders	0.859695	LV radial strain AHA 16	left ventricle	0.88274
X24173.2.0	G1	33637	64	0.290437	0.122255	2.37566	0.0175175	Parkinson disease	0.140703	LV radial strain AHA 16	left ventricle	0.187731
X24173.2.0	G2	33637	292	0.125644	0.0587646	2.13809	0.0325094	Epilepsy	0.202231	LV radial strain AHA 16	left ventricle	0.254296
X24173.2.0	G3	33637	456	-0.0243612	0.0467152	-0.521484	0.60203	Transient ischemic attack	0.81175	LV radial strain AHA 16	left ventricle	0.840976
X24173.2.0	G4	33637	974	-0.00945385	0.0325276	-0.290641	0.771326	Sleep disorders	0.897307	LV radial strain AHA 16	left ventricle	0.909253
X24174.2.0	F0	33637	8085	-0.0300942	0.0139782	-2.15294	0.0313236	Mental and behavioural disorders	0.200382	LV radial strain global	left ventricle	0.254089
X24174.2.0	F1	33637	31	-0.123956	0.184595	-0.671501	0.501902	Dementia	0.739839	LV radial strain global	left ventricle	0.769913
X24174.2.0	F2	33637	1995	-0.00280041	0.0261717	-0.107001	0.914788	Substance abuse	0.953918	LV radial strain global	left ventricle	0.952679
X24174.2.0	F3	33637	46	-0.129448	0.160413	-0.806964	0.419687	Pyschotic disorders	0.675813	LV radial strain global	left ventricle	0.711258
X24174.2.0	F4	33637	4264	-0.0503832	0.0177929	-2.83165	0.00463088	Mood disorders	0.0684763	LV radial strain global	left ventricle	0.116434
X24174.2.0	F5	33637	3733	-0.0108233	0.0187912	-0.57598	0.564629	Neurotic disorders	0.792921	LV radial strain global	left ventricle	0.825154
X24174.2.0	G0	33637	7420	-0.0306457	0.0140716	-2.17784	0.0294181	Nervous system disorders	0.196557	LV radial strain global	left ventricle	0.248041
X24174.2.0	G1	33637	64	0.156149	0.128375	1.21635	0.223852	Parkinson disease	0.525819	LV radial strain global	left ventricle	0.574024
X24174.2.0	G2	33637	292	0.0936613	0.0625052	1.49846	0.134015	Epilepsy	0.412605	LV radial strain global	left ventricle	0.460633
X24174.2.0	G3	33637	456	-0.0943179	0.0474756	-1.98666	0.0469598	Transient ischemic attack	0.250637	LV radial strain global	left ventricle	0.297835
X24174.2.0	G4	33637	974	-0.0330256	0.0340515	-0.969874	0.332109	Sleep disorders	0.615118	LV radial strain global	left ventricle	0.651267
X24175.2.0	F0	33637	8085	0.0383631	0.0131654	2.91394	0.00356899	Mental and behavioural disorders	0.0596154	LV longitudinal strain Segment 1	left ventricle	0.113777
X24175.2.0	F1	33637	31	0.292432	0.174092	1.67976	0.0930049	Dementia	0.361201	LV longitudinal strain Segment 1	left ventricle	0.422672
X24175.2.0	F2	33637	1995	0.0234966	0.0251189	0.935416	0.349574	Substance abuse	0.632753	LV longitudinal strain Segment 1	left ventricle	0.671483
X24175.2.0	F3	33637	46	0.164661	0.150338	1.09527	0.273397	Pyschotic disorders	0.583417	LV longitudinal strain Segment 1	left ventricle	0.63037
X24175.2.0	F4	33637	4264	0.043879	0.0166312	2.63836	0.0083309	Mood disorders	0.0975906	LV longitudinal strain Segment 1	left ventricle	0.142128
X24175.2.0	F5	33637	3733	0.0394626	0.0175466	2.24901	0.0245116	Neurotic disorders	0.17273	LV longitudinal strain Segment 1	left ventricle	0.227055
X24175.2.0	G0	33637	7420	-0.0025253	0.013312	-0.1897	0.849544	Nervous system disorders	0.924214	LV longitudinal strain Segment 1	left ventricle	0.930715
X24175.2.0	G1	33637	64	-0.013999	0.125363	-0.111668	0.911087	Parkinson disease	0.952249	LV longitudinal strain Segment 1	left ventricle	0.95132
X24175.2.0	G2	33637	292	0.015219	0.0591746	0.257188	0.797033	Epilepsy	0.906588	LV longitudinal strain Segment 1	left ventricle	0.915353
X24175.2.0	G3	33637	456	0.0591347	0.0466997	1.26627	0.205415	Transient ischemic attack	0.509157	LV longitudinal strain Segment 1	left ventricle	0.56066
X24175.2.0	G4	33637	974	-0.0297954	0.0329827	-0.903364	0.366333	Sleep disorders	0.645046	LV longitudinal strain Segment 1	left ventricle	0.682232
X24176.2.0	F0	33637	8085	0.02343	0.0134384	1.74352	0.081243	Mental and behavioural disorders	0.345666	LV longitudinal strain Segment 2	left ventricle	0.399966
X24176.2.0	F1	33637	31	0.0720192	0.184202	0.39098	0.695812	Dementia	0.865512	LV longitudinal strain Segment 2	left ventricle	0.886947
X24176.2.0	F2	33637	1995	0.0255126	0.0257753	0.989808	0.322268	Substance abuse	0.606859	LV longitudinal strain Segment 2	left ventricle	0.644536
X24176.2.0	F3	33637	46	0.130886	0.152905	0.855993	0.392002	Pyschotic disorders	0.658937	LV longitudinal strain Segment 2	left ventricle	0.695655
X24176.2.0	F4	33637	4264	0.0154171	0.0170643	0.903472	0.366276	Mood disorders	0.645046	LV longitudinal strain Segment 2	left ventricle	0.682232
X24176.2.0	F5	33637	3733	0.0287844	0.0179201	1.60627	0.108215	Neurotic disorders	0.387788	LV longitudinal strain Segment 2	left ventricle	0.443823
X24176.2.0	G0	33637	7420	0.016794	0.0135835	1.23635	0.216327	Nervous system disorders	0.520492	LV longitudinal strain Segment 2	left ventricle	0.572534
X24176.2.0	G1	33637	64	-0.240545	0.130195	-1.84758	0.0646629	Parkinson disease	0.305769	LV longitudinal strain Segment 2	left ventricle	0.357974
X24176.2.0	G2	33637	292	-0.0581088	0.0608997	-0.954172	0.339996	Epilepsy	0.620994	LV longitudinal strain Segment 2	left ventricle	0.657778
X24176.2.0	G3	33637	456	-0.0151284	0.0487243	-0.31049	0.756188	Transient ischemic attack	0.891516	LV longitudinal strain Segment 2	left ventricle	0.907046
X24176.2.0	G4	33637	974	0.0176206	0.0340882	0.516911	0.605218	Sleep disorders	0.814472	LV longitudinal strain Segment 2	left ventricle	0.84371
X24177.2.0	F0	33637	8085	0.0029681	0.0133133	0.222943	0.82358	Mental and behavioural disorders	0.918193	LV longitudinal strain Segment 3	left ventricle	0.925633
X24177.2.0	F1	33637	31	-0.093656	0.177876	-0.526524	0.598524	Dementia	0.81175	LV longitudinal strain Segment 3	left ventricle	0.840976
X24177.2.0	F2	33637	1995	-0.0451069	0.0252261	-1.7881	0.0737593	Substance abuse	0.322005	LV longitudinal strain Segment 3	left ventricle	0.373572
X24177.2.0	F3	33637	46	-0.00344527	0.153332	-0.0224693	0.982074	Pyschotic disorders	0.990862	LV longitudinal strain Segment 3	left ventricle	0.988988
X24177.2.0	F4	33637	4264	0.0315442	0.0169528	1.86071	0.0627853	Mood disorders	0.301236	LV longitudinal strain Segment 3	left ventricle	0.356459
X24177.2.0	F5	33637	3733	0.00275449	0.0178065	0.154691	0.877065	Neurotic disorders	0.930382	LV longitudinal strain Segment 3	left ventricle	0.93271
X24177.2.0	G0	33637	7420	0.000280392	0.0134505	0.0208463	0.983368	Nervous system disorders	0.991059	LV longitudinal strain Segment 3	left ventricle	0.988988
X24177.2.0	G1	33637	64	0.0600763	0.128885	0.466123	0.641128	Parkinson disease	0.840548	LV longitudinal strain Segment 3	left ventricle	0.86966
X24177.2.0	G2	33637	292	0.0641577	0.0606593	1.05767	0.290205	Epilepsy	0.593322	LV longitudinal strain Segment 3	left ventricle	0.633959
X24177.2.0	G3	33637	456	-0.0502486	0.0470982	-1.06689	0.286021	Transient ischemic attack	0.593322	LV longitudinal strain Segment 3	left ventricle	0.633959
X24177.2.0	G4	33637	974	0.0152778	0.0330397	0.462408	0.643788	Sleep disorders	0.842263	LV longitudinal strain Segment 3	left ventricle	0.871464
X24178.2.0	F0	33637	8085	0.0218246	0.0136372	1.60038	0.109515	Mental and behavioural disorders	0.387788	LV longitudinal strain Segment 4	left ventricle	0.443823
X24178.2.0	F1	33637	31	0.0547943	0.186593	0.293656	0.769021	Dementia	0.897307	LV longitudinal strain Segment 4	left ventricle	0.909253
X24178.2.0	F2	33637	1995	0.0495461	0.025949	1.90937	0.0562149	Substance abuse	0.281699	LV longitudinal strain Segment 4	left ventricle	0.338251
X24178.2.0	F3	33637	46	0.141289	0.158782	0.88983	0.373557	Pyschotic disorders	0.646372	LV longitudinal strain Segment 4	left ventricle	0.682232
X24178.2.0	F4	33637	4264	0.021013	0.0172658	1.21703	0.223594	Mood disorders	0.525819	LV longitudinal strain Segment 4	left ventricle	0.574024
X24178.2.0	F5	33637	3733	0.0303291	0.0182456	1.66227	0.0964582	Neurotic disorders	0.368666	LV longitudinal strain Segment 4	left ventricle	0.432526
X24178.2.0	G0	33637	7420	0.0050895	0.0137422	0.370355	0.711118	Nervous system disorders	0.86977	LV longitudinal strain Segment 4	left ventricle	0.889213
X24178.2.0	G1	33637	64	-0.0142168	0.128834	-0.11035	0.912132	Parkinson disease	0.952249	LV longitudinal strain Segment 4	left ventricle	0.95132
X24178.2.0	G2	33637	292	-0.0642119	0.0605746	-1.06005	0.289124	Epilepsy	0.593322	LV longitudinal strain Segment 4	left ventricle	0.633959
X24178.2.0	G3	33637	456	-0.0205825	0.0481296	-0.427648	0.668908	Transient ischemic attack	0.855822	LV longitudinal strain Segment 4	left ventricle	0.879616
X24178.2.0	G4	33637	974	0.0447498	0.0340846	1.3129	0.189216	Sleep disorders	0.487928	LV longitudinal strain Segment 4	left ventricle	0.54182
X24108.2.0	F4	33637	4264	-0.11701	0.0203323	-5.75487	8.67084e-09	Mood disorders	9.77637e-07	RV stroke volume	right ventricle	9.53792e-08
X24179.2.0	F1	33637	31	0.0440528	0.179884	0.244896	0.806537	Dementia	0.909744	LV longitudinal strain Segment 5	left ventricle	0.918948
X24116.2.0	F0	33637	8085	-0.086753	0.0138926	-6.24455	4.25027e-10	Mental and behavioural disorders	1.27791e-07	RA stroke volume	right atrium	1.87012e-08
X24179.2.0	F3	33637	46	0.153489	0.154608	0.992764	0.320825	Pyschotic disorders	0.605987	LV longitudinal strain Segment 5	left ventricle	0.643478
X24179.2.0	F4	33637	4264	0.0300323	0.0167227	1.7959	0.0725112	Mood disorders	0.320268	LV longitudinal strain Segment 5	left ventricle	0.371223
X24179.2.0	F5	33637	3733	0.0418418	0.0176781	2.36688	0.0179389	Neurotic disorders	0.140704	LV longitudinal strain Segment 5	left ventricle	0.187731
X24179.2.0	G0	33637	7420	0.0309598	0.0132981	2.32813	0.0199051	Nervous system disorders	0.14888	LV longitudinal strain Segment 5	left ventricle	0.197369
X24179.2.0	G1	33637	64	-0.0658378	0.12215	-0.538993	0.589892	Parkinson disease	0.81175	LV longitudinal strain Segment 5	left ventricle	0.840976
X24179.2.0	G2	33637	292	-0.0672381	0.0581037	-1.15721	0.247187	Epilepsy	0.551889	LV longitudinal strain Segment 5	left ventricle	0.600069
X24179.2.0	G3	33637	456	0.0884338	0.0472483	1.87168	0.0612506	Transient ischemic attack	0.298638	LV longitudinal strain Segment 5	left ventricle	0.356078
X24179.2.0	G4	33637	974	0.0706602	0.0329122	2.14693	0.0317988	Sleep disorders	0.200577	LV longitudinal strain Segment 5	left ventricle	0.254089
X24180.2.0	F0	33637	8085	0.035087	0.013359	2.62647	0.00862746	Mental and behavioural disorders	0.0982303	LV longitudinal strain Segment 6	left ventricle	0.142128
X24180.2.0	F1	33637	31	-0.024455	0.177575	-0.137716	0.890465	Dementia	0.937222	LV longitudinal strain Segment 6	left ventricle	0.938454
X24180.2.0	F2	33637	1995	0.0272927	0.0249963	1.09187	0.274892	Substance abuse	0.583417	LV longitudinal strain Segment 6	left ventricle	0.63037
X24180.2.0	F3	33637	46	0.182555	0.15342	1.1899	0.234085	Pyschotic disorders	0.534023	LV longitudinal strain Segment 6	left ventricle	0.58117
X24107.2.0	F0	33637	8085	-0.110525	0.0178628	-6.18743	6.11525e-10	Mental and behavioural disorders	1.37899e-07	RV end systolic volume	right ventricle	1.34535e-08
X24180.2.0	F5	33637	3733	0.0190743	0.0179537	1.06242	0.288047	Neurotic disorders	0.593322	LV longitudinal strain Segment 6	left ventricle	0.633959
X24180.2.0	G0	33637	7420	0.0113469	0.0134684	0.842479	0.39952	Nervous system disorders	0.664883	LV longitudinal strain Segment 6	left ventricle	0.69933
X24180.2.0	G1	33637	64	-0.146818	0.121165	-1.21172	0.22562	Parkinson disease	0.526421	LV longitudinal strain Segment 6	left ventricle	0.574024
X24180.2.0	G2	33637	292	0.0275562	0.0598679	0.460284	0.645313	Epilepsy	0.842263	LV longitudinal strain Segment 6	left ventricle	0.871464
X24180.2.0	G3	33637	456	0.0816295	0.0472651	1.72705	0.0841578	Transient ischemic attack	0.351301	LV longitudinal strain Segment 6	left ventricle	0.408481
X24180.2.0	G4	33637	974	0.0384951	0.0326933	1.17746	0.239012	Sleep disorders	0.538971	LV longitudinal strain Segment 6	left ventricle	0.588242
X24112.2.0	F4	33637	4264	-0.124925	0.0185039	-6.75132	1.46506e-11	Mood disorders	6.60741e-09	LA stroke volume	left atrium	6.44625e-10
X24181.2.0	F1	33637	31	0.140018	0.176041	0.795369	0.426399	Dementia	0.678327	LV longitudinal strain global	left ventricle	0.713028
X24181.2.0	F2	33637	1995	0.0647104	0.0251874	2.56916	0.0101945	Substance abuse	0.0997103	LV longitudinal strain global	left ventricle	0.142128
X24181.2.0	F3	33637	46	0.230554	0.146022	1.5789	0.114359	Pyschotic disorders	0.387788	LV longitudinal strain global	left ventricle	0.443823
X24106.2.0	F0	33637	8085	-0.129021	0.0180211	-7.15944	8.10054e-13	Mental and behavioural disorders	7.30668e-10	RV end diastolic volume	right ventricle	3.56424e-11
X24181.2.0	F5	33637	3733	0.054125	0.0181123	2.98831	0.00280527	Neurotic disorders	0.050607	LV longitudinal strain global	left ventricle	0.0940433
X24181.2.0	G0	33637	7420	0.0203928	0.0136203	1.49723	0.134334	Nervous system disorders	0.412605	LV longitudinal strain global	left ventricle	0.460633
X24181.2.0	G1	33637	64	-0.199136	0.125867	-1.58211	0.113624	Parkinson disease	0.387788	LV longitudinal strain global	left ventricle	0.443823
X24181.2.0	G2	33637	292	-0.0269163	0.060624	-0.443987	0.657052	Epilepsy	0.847869	LV longitudinal strain global	left ventricle	0.876069
X24181.2.0	G3	33637	456	0.0586896	0.0462604	1.26868	0.204556	Transient ischemic attack	0.509157	LV longitudinal strain global	left ventricle	0.56066
X24181.2.0	G4	33637	974	0.0488148	0.0329638	1.48086	0.138644	Sleep disorders	0.416257	LV longitudinal strain global	left ventricle	0.460633

## Sheet: S6
Table S6. Association between BAG and incidence of mental and nervous system disorders
heart_index	target	numberAll	numberTarget	expcoef	coef	down	up	secoef	zvalue	pvalue	Disease	Padj_FDR_overall	Heart_full_name	Category	Padj_hierarchical.FDR	SD
X24100.2.0	F0	25552	789	0.960068	-0.0407516	0.872648	1.05624	0.0487109	-0.8366	0.402818	Mental and behavioural disorders	0.678075	LV end diastolic volume	left ventricle	0.862951	33.5250728396237
X24100.2.0	F1	33606	121	0.925352	-0.0775809	0.728844	1.17484	0.121795	-0.636978	0.524139	Dementia	0.762722	LV end diastolic volume	left ventricle	0.89129	33.5250728396237
X24100.2.0	F2	31642	315	1.0844	0.0810233	0.941963	1.24837	0.0718446	1.12776	0.259423	Substance abuse	0.535386	LV end diastolic volume	left ventricle	0.751579	33.5250728396237
X24100.2.0	F3	33591	20	0.689181	-0.372251	0.355794	1.33496	0.337329	-1.10353	0.269798	Pyschotic disorders	0.547279	LV end diastolic volume	left ventricle	0.760484	33.5250728396237
X24100.2.0	F4	29373	318	0.831924	-0.184015	0.709041	0.976103	0.0815461	-2.25657	0.0240347	Mood disorders	0.123761	LV end diastolic volume	left ventricle	0.291694	33.5250728396237
X24100.2.0	F5	29904	473	1.06423	0.0622493	0.938017	1.20742	0.0644077	0.966488	0.3338	Neurotic disorders	0.614402	LV end diastolic volume	left ventricle	0.813133	33.5250728396237
X24100.2.0	G0	26217	974	1.0264	0.0260572	0.943491	1.11659	0.0429731	0.60636	0.544276	Nervous system disorders	0.774495	LV end diastolic volume	left ventricle	0.898312	33.5250728396237
X24100.2.0	G1	33573	46	1.15418	0.143391	0.825677	1.61338	0.170892	0.839075	0.401427	Parkinson disease	0.677537	LV end diastolic volume	left ventricle	0.862951	33.5250728396237
X24100.2.0	G2	33345	55	1.00704	0.00701358	0.712412	1.42351	0.176591	0.0397165	0.968319	Epilepsy	0.990876	LV end diastolic volume	left ventricle	0.998068	33.5250728396237
X24100.2.0	G3	33181	111	1.02425	0.0239571	0.796628	1.3169	0.128229	0.186831	0.851793	Transient ischemic attack	0.943799	LV end diastolic volume	left ventricle	0.968292	33.5250728396237
X24100.2.0	G4	32663	171	1.11492	0.108785	0.93468	1.32992	0.089969	1.20914	0.22661	Sleep disorders	0.500864	LV end diastolic volume	left ventricle	0.712244	33.5250728396237
X24101.2.0	F4	29373	318	0.862322	-0.148126	0.738924	1.00633	0.0787943	-1.87991	0.0601203	Mood disorders	0.234384	LV end systolic volume	left ventricle	0.465613	19.1820859642229
X24101.2.0	F1	33606	121	0.98022	-0.0199787	0.79546	1.20789	0.106561	-0.187487	0.851279	Dementia	0.943522	LV end systolic volume	left ventricle	0.968292	19.1820859642229
X24101.2.0	F2	31642	315	1.05848	0.0568323	0.930225	1.20441	0.0658997	0.862406	0.388464	Substance abuse	0.663857	LV end systolic volume	left ventricle	0.854622	19.1820859642229
X24101.2.0	F3	33591	20	0.788529	-0.237587	0.416049	1.49448	0.326213	-0.728317	0.466419	Pyschotic disorders	0.726887	LV end systolic volume	left ventricle	0.880695	19.1820859642229
X24101.2.0	F0	25552	789	0.969109	-0.0313778	0.886234	1.05974	0.0456115	-0.687936	0.491493	Mental and behavioural disorders	0.744785	LV end systolic volume	left ventricle	0.889721	19.1820859642229
X24101.2.0	F5	29904	473	1.06697	0.0648212	0.952307	1.19544	0.0580058	1.1175	0.263783	Neurotic disorders	0.541015	LV end systolic volume	left ventricle	0.752681	19.1820859642229
X24101.2.0	G4	32663	171	1.14611	0.136373	1.00011	1.31343	0.0695251	1.9615	0.0498209	Sleep disorders	0.207905	LV end systolic volume	left ventricle	0.422577	19.1820859642229
X24101.2.0	G1	33573	46	1.07164	0.0691902	0.799994	1.43553	0.149156	0.463877	0.642736	Parkinson disease	0.835914	LV end systolic volume	left ventricle	0.919859	19.1820859642229
X24101.2.0	G3	33181	111	1.09982	0.0951428	0.89655	1.34917	0.104259	0.912564	0.361472	Transient ischemic attack	0.643203	LV end systolic volume	left ventricle	0.834349	19.1820859642229
X24101.2.0	G0	26217	974	1.0592	0.0575163	0.985175	1.13879	0.0369662	1.55592	0.119728	Nervous system disorders	0.351258	LV end systolic volume	left ventricle	0.569545	19.1820859642229
X24101.2.0	G2	33345	55	0.939618	-0.0622814	0.675521	1.30696	0.168365	-0.369919	0.711443	Epilepsy	0.871371	LV end systolic volume	left ventricle	0.924203	19.1820859642229
X24102.2.0	F0	25552	789	0.972228	-0.0281647	0.89303	1.05845	0.0433532	-0.649657	0.515914	Mental and behavioural disorders	0.758297	LV stroke volume	left ventricle	0.889721	19.0730820445519
X24102.2.0	F4	29373	318	0.88555	-0.121547	0.771196	1.01686	0.070545	-1.72296	0.084895	Mood disorders	0.285498	LV stroke volume	left ventricle	0.520479	19.0730820445519
X24102.2.0	F1	33606	121	0.909192	-0.0951985	0.72946	1.13321	0.112375	-0.847147	0.396913	Dementia	0.672456	LV stroke volume	left ventricle	0.858091	19.0730820445519
X24102.2.0	F2	31642	315	1.06326	0.0613384	0.935846	1.20802	0.0651252	0.941854	0.346267	Substance abuse	0.626708	LV stroke volume	left ventricle	0.823555	19.0730820445519
X24102.2.0	F5	29904	473	1.02592	0.0255898	0.91531	1.1499	0.0582065	0.439639	0.660199	Neurotic disorders	0.843403	LV stroke volume	left ventricle	0.919859	19.0730820445519
X24102.2.0	G4	32663	171	1.00084	0.000835403	0.84472	1.1858	0.0865247	0.00965507	0.992296	Sleep disorders	0.997179	LV stroke volume	left ventricle	0.999126	19.0730820445519
X24102.2.0	G2	33345	55	1.07296	0.0704213	0.783953	1.46851	0.160119	0.439807	0.660077	Epilepsy	0.843403	LV stroke volume	left ventricle	0.919859	19.0730820445519
X24102.2.0	G3	33181	111	0.928798	-0.073864	0.735369	1.17311	0.119145	-0.619952	0.53529	Transient ischemic attack	0.770516	LV stroke volume	left ventricle	0.894992	19.0730820445519
X24102.2.0	G0	26217	974	0.977006	-0.0232621	0.904241	1.05563	0.0394893	-0.589074	0.555812	Nervous system disorders	0.777536	LV stroke volume	left ventricle	0.899521	19.0730820445519
X24102.2.0	G1	33573	46	1.15869	0.147286	0.835232	1.6074	0.167009	0.881906	0.377828	Parkinson disease	0.656164	LV stroke volume	left ventricle	0.841743	19.0730820445519
X24102.2.0	F3	33591	20	0.746709	-0.29208	0.426558	1.30715	0.285682	-1.0224	0.306594	Pyschotic disorders	0.587001	LV stroke volume	left ventricle	0.802049	19.0730820445519
X24103.2.0	F2	31642	315	0.988344	-0.0117243	0.883807	1.10525	0.0570378	-0.205553	0.83714	Substance abuse	0.936927	LV ejection fraction	left ventricle	0.960238	6.10303934621227
X24103.2.0	F0	25552	789	1.00111	0.00111286	0.932099	1.07524	0.0364441	0.0305362	0.975639	Mental and behavioural disorders	0.992791	LV ejection fraction	left ventricle	0.998068	6.10303934621227
X24103.2.0	F1	33606	121	0.974254	-0.0260833	0.821015	1.15609	0.0873129	-0.298734	0.765143	Dementia	0.898749	LV ejection fraction	left ventricle	0.938136	6.10303934621227
X24103.2.0	G2	33345	55	1.1277	0.12018	0.856354	1.48502	0.140437	0.855759	0.392131	Epilepsy	0.668267	LV ejection fraction	left ventricle	0.854676	6.10303934621227
X24103.2.0	F4	29373	318	1.01669	0.0165519	0.906337	1.14048	0.0586217	0.28235	0.777675	Mood disorders	0.9052	LV ejection fraction	left ventricle	0.940218	6.10303934621227
X24103.2.0	F5	29904	473	0.957652	-0.0432713	0.872703	1.05087	0.047393	-0.913032	0.361226	Neurotic disorders	0.643203	LV ejection fraction	left ventricle	0.834349	6.10303934621227
X24103.2.0	G4	32663	171	0.88789	-0.118907	0.768931	1.02525	0.0733924	-1.62015	0.105199	Sleep disorders	0.327168	LV ejection fraction	left ventricle	0.567591	6.10303934621227
X24103.2.0	F3	33591	20	0.937479	-0.0645608	0.600564	1.4634	0.227211	-0.284145	0.776299	Pyschotic disorders	0.904855	LV ejection fraction	left ventricle	0.940218	6.10303934621227
X24103.2.0	G3	33181	111	0.894366	-0.11164	0.746828	1.07105	0.0919815	-1.21373	0.224852	Transient ischemic attack	0.497948	LV ejection fraction	left ventricle	0.712244	6.10303934621227
X24103.2.0	G1	33573	46	1.03004	0.029595	0.776317	1.36668	0.144283	0.205118	0.83748	Parkinson disease	0.937059	LV ejection fraction	left ventricle	0.960238	6.10303934621227
X24103.2.0	G0	26217	974	0.949088	-0.0522536	0.890968	1.011	0.0322417	-1.62068	0.105086	Nervous system disorders	0.327029	LV ejection fraction	left ventricle	0.567591	6.10303934621227
X24104.2.0	G4	32663	171	1.11168	0.105869	0.949983	1.30089	0.0801951	1.32014	0.186789	Sleep disorders	0.454053	LV cardiac output	left ventricle	0.68848	1.2390648653727
X24104.2.0	F0	25552	789	1.02623	0.0258876	0.947189	1.11186	0.0408906	0.633093	0.526673	Mental and behavioural disorders	0.764685	LV cardiac output	left ventricle	0.891327	1.2390648653727
X24104.2.0	F1	33606	121	1.16345	0.151392	0.951387	1.42279	0.102669	1.47457	0.140328	Dementia	0.384632	LV cardiac output	left ventricle	0.609821	1.2390648653727
X24104.2.0	F3	33591	20	0.793945	-0.230741	0.459399	1.37212	0.279135	-0.826627	0.408449	Pyschotic disorders	0.683373	LV cardiac output	left ventricle	0.862951	1.2390648653727
X24104.2.0	F4	29373	318	0.984885	-0.0152306	0.867054	1.11873	0.0650132	-0.23427	0.814775	Mood disorders	0.925796	LV cardiac output	left ventricle	0.956904	1.2390648653727
X24104.2.0	F5	29904	473	1.04903	0.0478646	0.945696	1.16365	0.0529085	0.904667	0.365642	Neurotic disorders	0.647975	LV cardiac output	left ventricle	0.839443	1.2390648653727
X24104.2.0	F2	31642	315	1.08978	0.0859787	0.965563	1.22998	0.0617475	1.39242	0.163794	Substance abuse	0.421259	LV cardiac output	left ventricle	0.666539	1.2390648653727
X24104.2.0	G1	33573	46	1.22384	0.201993	0.899856	1.66447	0.156897	1.28742	0.197947	Parkinson disease	0.46778	LV cardiac output	left ventricle	0.700276	1.2390648653727
X24104.2.0	G2	33345	55	1.36659	0.312322	1.04878	1.78072	0.135052	2.3126	0.0207445	Epilepsy	0.112476	LV cardiac output	left ventricle	0.291694	1.2390648653727
X24104.2.0	G3	33181	111	1.12721	0.119749	0.914067	1.39006	0.106941	1.11976	0.262814	Transient ischemic attack	0.539668	LV cardiac output	left ventricle	0.752681	1.2390648653727
X24104.2.0	G0	26217	974	1.0384	0.0376819	0.966369	1.1158	0.0366798	1.02732	0.30427	Nervous system disorders	0.585455	LV cardiac output	left ventricle	0.799276	1.2390648653727
X24105.2.0	F0	25552	789	1.03892	0.0381853	0.927559	1.16366	0.0578502	0.660073	0.509207	Mental and behavioural disorders	0.754608	LV myocardial mass	left ventricle	0.889721	21.9684682459698
X24105.2.0	F1	33606	121	0.90794	-0.0965766	0.671278	1.22804	0.154082	-0.626787	0.530799	Dementia	0.766969	LV myocardial mass	left ventricle	0.893977	21.9684682459698
X24105.2.0	F2	31642	315	1.19969	0.182061	1.01752	1.41446	0.0840267	2.16671	0.0302573	Substance abuse	0.14425	LV myocardial mass	left ventricle	0.309547	21.9684682459698
X24105.2.0	F3	33591	20	0.736224	-0.306221	0.327901	1.65302	0.412672	-0.742044	0.458061	Pyschotic disorders	0.721864	LV myocardial mass	left ventricle	0.880695	21.9684682459698
X24105.2.0	G2	33345	55	1.22407	0.202182	0.824071	1.81823	0.201882	1.00149	0.316591	Epilepsy	0.598084	LV myocardial mass	left ventricle	0.802231	21.9684682459698
X24105.2.0	F5	29904	473	1.08036	0.0772922	0.926857	1.25928	0.0781893	0.988526	0.322895	Neurotic disorders	0.604235	LV myocardial mass	left ventricle	0.804954	21.9684682459698
X24105.2.0	G0	26217	974	1.17818	0.163968	1.06802	1.2997	0.0500858	3.27375	0.00106131	Nervous system disorders	0.0111336	LV myocardial mass	left ventricle	0.0415091	21.9684682459698
X24105.2.0	G1	33573	46	1.15969	0.148153	0.76737	1.75259	0.210687	0.703192	0.481936	Parkinson disease	0.740283	LV myocardial mass	left ventricle	0.889721	21.9684682459698
X24105.2.0	G4	32663	171	1.43308	0.359829	1.19772	1.7147	0.0915377	3.93094	8.46e-05	Sleep disorders	0.00119811	LV myocardial mass	left ventricle	0.0061568	21.9684682459698
X24105.2.0	G3	33181	111	1.17213	0.158819	0.874442	1.57115	0.149486	1.06243	0.28804	Transient ischemic attack	0.568455	LV myocardial mass	left ventricle	0.781161	21.9684682459698
X24105.2.0	F4	29373	318	0.81462	-0.205034	0.668957	0.992	0.100513	-2.03988	0.0413622	Mood disorders	0.181182	LV myocardial mass	left ventricle	0.368595	21.9684682459698
X24106.2.0	G0	26217	974	0.936092	-0.0660419	0.854371	1.02563	0.0466068	-1.417	0.156483	Nervous system disorders	0.409083	RV end diastolic volume	right ventricle	NA	36.8400051103781
X24106.2.0	F0	25552	789	0.872777	-0.136075	0.78771	0.967031	0.0523227	-2.60069	0.00930377	Mental and behavioural disorders	0.0616908	RV end diastolic volume	right ventricle	NA	36.8400051103781
X24106.2.0	F2	31642	315	1.01119	0.0111256	0.867056	1.17928	0.0784592	0.141801	0.887238	Substance abuse	0.956259	RV end diastolic volume	right ventricle	NA	36.8400051103781
X24106.2.0	F3	33591	20	0.444349	-0.811145	0.226016	0.873593	0.344907	-2.35178	0.0186837	Pyschotic disorders	0.103986	RV end diastolic volume	right ventricle	NA	36.8400051103781
X24106.2.0	G2	33345	55	0.988209	-0.0118614	0.679054	1.43811	0.191428	-0.0619625	0.950593	Epilepsy	0.986282	RV end diastolic volume	right ventricle	NA	36.8400051103781
X24106.2.0	F1	33606	121	0.834728	-0.18065	0.641582	1.08602	0.134272	-1.3454	0.178497	Dementia	0.443511	RV end diastolic volume	right ventricle	NA	36.8400051103781
X24106.2.0	F4	29373	318	0.805285	-0.216559	0.682719	0.949855	0.0842427	-2.57065	0.0101508	Mood disorders	0.0661482	RV end diastolic volume	right ventricle	NA	36.8400051103781
X24106.2.0	G4	32663	171	0.954327	-0.0467489	0.780467	1.16692	0.102611	-0.455594	0.648682	Sleep disorders	0.839672	RV end diastolic volume	right ventricle	NA	36.8400051103781
X24106.2.0	G1	33573	46	0.957563	-0.0433638	0.64272	1.42663	0.203413	-0.213181	0.831186	Parkinson disease	0.934702	RV end diastolic volume	right ventricle	NA	36.8400051103781
X24106.2.0	F5	29904	473	0.959031	-0.0418319	0.837181	1.09862	0.0693295	-0.603379	0.546257	Neurotic disorders	0.774835	RV end diastolic volume	right ventricle	NA	36.8400051103781
X24106.2.0	G3	33181	111	0.831901	-0.184042	0.629061	1.10015	0.142597	-1.29064	0.196827	Transient ischemic attack	0.466693	RV end diastolic volume	right ventricle	NA	36.8400051103781
X24107.2.0	F0	25552	789	0.913458	-0.0905176	0.827548	1.00829	0.050394	-1.7962	0.0724629	Mental and behavioural disorders	0.259701	RV end systolic volume	right ventricle	NA	20.9796099316983
X24107.2.0	G1	33573	46	0.869636	-0.139681	0.588158	1.28582	0.199534	-0.700033	0.483907	Parkinson disease	0.740555	RV end systolic volume	right ventricle	NA	20.9796099316983
X24107.2.0	F2	31642	315	0.952379	-0.0487925	0.820115	1.10597	0.0762863	-0.639597	0.522435	Substance abuse	0.761819	RV end systolic volume	right ventricle	NA	20.9796099316983
X24107.2.0	G2	33345	55	1.03835	0.0376358	0.727742	1.48154	0.181352	0.207529	0.835597	Epilepsy	0.936713	RV end systolic volume	right ventricle	NA	20.9796099316983
X24107.2.0	G0	26217	974	0.995893	-0.00411576	0.912859	1.08648	0.0444184	-0.0926588	0.926175	Nervous system disorders	0.974696	RV end systolic volume	right ventricle	NA	20.9796099316983
X24107.2.0	F1	33606	121	0.874872	-0.133677	0.67889	1.12743	0.1294	-1.03306	0.301577	Dementia	0.582625	RV end systolic volume	right ventricle	NA	20.9796099316983
X24107.2.0	F4	29373	318	0.878309	-0.129757	0.748543	1.03057	0.0815679	-1.59079	0.111658	Mood disorders	0.339528	RV end systolic volume	right ventricle	NA	20.9796099316983
X24107.2.0	G4	32663	171	1.04556	0.044549	0.864092	1.26513	0.0972595	0.458043	0.646921	Sleep disorders	0.838255	RV end systolic volume	right ventricle	NA	20.9796099316983
X24107.2.0	F5	29904	473	0.987333	-0.012748	0.866168	1.12545	0.0668016	-0.190834	0.848655	Neurotic disorders	0.942198	RV end systolic volume	right ventricle	NA	20.9796099316983
X24107.2.0	G3	33181	111	0.848004	-0.16487	0.647071	1.11133	0.137977	-1.19491	0.232122	Transient ischemic attack	0.507574	RV end systolic volume	right ventricle	NA	20.9796099316983
X24107.2.0	F3	33591	20	0.766447	-0.26599	0.398891	1.47269	0.333209	-0.798267	0.424715	Pyschotic disorders	0.698999	RV end systolic volume	right ventricle	NA	20.9796099316983
X24108.2.0	G1	33573	46	1.05582	0.0543159	0.75529	1.47593	0.170906	0.317812	0.750628	Parkinson disease	0.89205	RV stroke volume	right ventricle	NA	20.1449656054412
X24108.2.0	F2	31642	315	1.05679	0.0552343	0.925899	1.20618	0.0674625	0.818741	0.412934	Substance abuse	0.686828	RV stroke volume	right ventricle	NA	20.1449656054412
X24108.2.0	G0	26217	974	0.918615	-0.0848886	0.84982	0.992978	0.039716	-2.13739	0.0325665	Nervous system disorders	0.152307	RV stroke volume	right ventricle	NA	20.1449656054412
X24108.2.0	G2	33345	55	0.953521	-0.0475935	0.691609	1.31462	0.16385	-0.290469	0.771457	Epilepsy	0.901961	RV stroke volume	right ventricle	NA	20.1449656054412
X24108.2.0	G4	32663	171	0.905706	-0.099041	0.763498	1.0744	0.0871465	-1.13649	0.255752	Sleep disorders	0.532335	RV stroke volume	right ventricle	NA	20.1449656054412
X24108.2.0	F5	29904	473	0.95574	-0.0452691	0.851392	1.07288	0.0589873	-0.767438	0.442821	Neurotic disorders	0.711487	RV stroke volume	right ventricle	NA	20.1449656054412
X24108.2.0	F1	33606	121	0.88199	-0.125574	0.708949	1.09727	0.11143	-1.12694	0.25977	Dementia	0.535868	RV stroke volume	right ventricle	NA	20.1449656054412
X24108.2.0	F3	33591	20	0.470831	-0.753256	0.288002	0.769722	0.250785	-3.00359	0.00266817	Pyschotic disorders	0.0238246	RV stroke volume	right ventricle	NA	20.1449656054412
X24108.2.0	F0	25552	789	0.89989	-0.105483	0.825608	0.980856	0.0439563	-2.39971	0.016408	Mental and behavioural disorders	0.0950853	RV stroke volume	right ventricle	NA	20.1449656054412
X24108.2.0	F4	29373	318	0.835612	-0.179591	0.728158	0.958924	0.0702294	-2.5572	0.0105519	Mood disorders	0.0679186	RV stroke volume	right ventricle	NA	20.1449656054412
X24108.2.0	G3	33181	111	0.899037	-0.106431	0.712331	1.13468	0.118768	-0.896128	0.370185	Transient ischemic attack	0.6507	RV stroke volume	right ventricle	NA	20.1449656054412
X24109.2.0	G1	33573	46	1.12636	0.118987	0.833425	1.52224	0.153675	0.774275	0.438768	Parkinson disease	0.708423	RV ejection fraction	right ventricle	NA	6.15956794423256
X24109.2.0	F5	29904	473	0.984081	-0.0160471	0.895023	1.082	0.0483981	-0.331565	0.740218	Neurotic disorders	0.887975	RV ejection fraction	right ventricle	NA	6.15956794423256
X24109.2.0	G4	32663	171	0.890776	-0.115663	0.770261	1.03015	0.0741663	-1.5595	0.118877	Sleep disorders	0.350289	RV ejection fraction	right ventricle	NA	6.15956794423256
X24109.2.0	F2	31642	315	1.07576	0.0730301	0.956606	1.20976	0.0598958	1.21929	0.222736	Substance abuse	0.496464	RV ejection fraction	right ventricle	NA	6.15956794423256
X24109.2.0	F0	25552	789	1.00846	0.00842079	0.93728	1.08504	0.0373446	0.225489	0.821599	Mental and behavioural disorders	0.929674	RV ejection fraction	right ventricle	NA	6.15956794423256
X24109.2.0	F1	33606	121	1.02695	0.0265975	0.856906	1.23075	0.0923613	0.287973	0.773368	Dementia	0.902935	RV ejection fraction	right ventricle	NA	6.15956794423256
X24109.2.0	G2	33345	55	0.991692	-0.00834313	0.754746	1.30302	0.139304	-0.0598915	0.952242	Epilepsy	0.986282	RV ejection fraction	right ventricle	NA	6.15956794423256
X24109.2.0	F3	33591	20	0.716993	-0.332689	0.505944	1.01608	0.177881	-1.87029	0.061443	Pyschotic disorders	0.237284	RV ejection fraction	right ventricle	NA	6.15956794423256
X24109.2.0	F4	29373	318	0.969834	-0.0306308	0.864211	1.08836	0.0588312	-0.520656	0.602606	Mood disorders	0.811524	RV ejection fraction	right ventricle	NA	6.15956794423256
X24109.2.0	G0	26217	974	0.939636	-0.0622627	0.880825	1.00237	0.0329771	-1.88806	0.0590177	Nervous system disorders	0.232294	RV ejection fraction	right ventricle	NA	6.15956794423256
X24109.2.0	G3	33181	111	0.979062	-0.0211601	0.8093	1.18443	0.0971577	-0.217792	0.827591	Transient ischemic attack	0.932995	RV ejection fraction	right ventricle	NA	6.15956794423256
X24110.2.0	G2	33345	55	1.14649	0.136703	0.899186	1.4618	0.123966	1.10275	0.270135	Epilepsy	0.54739	LA maximum volume	left atrium	0.72621	23.0006403123159
X24110.2.0	F3	33591	20	0.696083	-0.362286	0.408762	1.18537	0.271605	-1.33387	0.182247	Pyschotic disorders	0.449498	LA maximum volume	left atrium	0.625416	23.0006403123159
X24110.2.0	F2	31642	315	0.983335	-0.0168053	0.877544	1.10188	0.0580742	-0.289377	0.772293	Substance abuse	0.902147	LA maximum volume	left atrium	0.95218	23.0006403123159
X24110.2.0	F0	25552	789	1.00284	0.00283476	0.933403	1.07744	0.0366093	0.0774328	0.938279	Mental and behavioural disorders	0.979354	LA maximum volume	left atrium	0.982959	23.0006403123159
X24110.2.0	F4	29373	318	0.989771	-0.0102817	0.878655	1.11494	0.0607566	-0.169227	0.865618	Mood disorders	0.949053	LA maximum volume	left atrium	0.95218	23.0006403123159
X24110.2.0	G4	32663	171	1.01312	0.0130366	0.87497	1.17309	0.0747987	0.174289	0.861639	Sleep disorders	0.947957	LA maximum volume	left atrium	0.95218	23.0006403123159
X24110.2.0	G1	33573	46	1.17604	0.162156	0.932178	1.48371	0.118567	1.36763	0.171429	Parkinson disease	0.431423	LA maximum volume	left atrium	0.625416	23.0006403123159
X24110.2.0	G0	26217	974	1.05585	0.0543497	0.990649	1.12535	0.0325233	1.6711	0.0947021	Nervous system disorders	0.306738	LA maximum volume	left atrium	0.625416	23.0006403123159
X24110.2.0	F1	33606	121	1.01491	0.0148014	0.856329	1.20286	0.0866866	0.170746	0.864424	Dementia	0.949053	LA maximum volume	left atrium	0.95218	23.0006403123159
X24110.2.0	F5	29904	473	1.07289	0.0703589	0.974835	1.18082	0.0489021	1.43877	0.150215	Neurotic disorders	0.399276	LA maximum volume	left atrium	0.625416	23.0006403123159
X24110.2.0	G3	33181	111	1.07042	0.0680544	0.891887	1.2847	0.0930989	0.73099	0.464785	Transient ischemic attack	0.72549	LA maximum volume	left atrium	0.745689	23.0006403123159
X24111.2.0	G3	33181	111	1.10238	0.0974721	0.950026	1.27917	0.0758882	1.28442	0.198996	Transient ischemic attack	0.469574	LA minimum volume	left atrium	0.625416	15.2990400755404
X24111.2.0	F3	33591	20	0.751431	-0.285776	0.424574	1.32992	0.291277	-0.981114	0.326537	Pyschotic disorders	0.607273	LA minimum volume	left atrium	0.72621	15.2990400755404
X24111.2.0	F2	31642	315	1.00113	0.0011302	0.898169	1.1159	0.0553722	0.0204109	0.983716	Substance abuse	0.995767	LA minimum volume	left atrium	0.99395	15.2990400755404
X24111.2.0	F1	33606	121	1.00751	0.00748527	0.867083	1.17069	0.0765857	0.0977372	0.922141	Dementia	0.972345	LA minimum volume	left atrium	0.982959	15.2990400755404
X24111.2.0	F0	25552	789	1.02598	0.0256523	0.960725	1.09568	0.0335308	0.765036	0.44425	Mental and behavioural disorders	0.711878	LA minimum volume	left atrium	0.745689	15.2990400755404
X24111.2.0	F4	29373	318	1.04675	0.04569	0.938841	1.16706	0.0555106	0.823087	0.410458	Mood disorders	0.685026	LA minimum volume	left atrium	0.745689	15.2990400755404
X24111.2.0	G4	32663	171	1.04614	0.0451103	0.918531	1.19148	0.0663736	0.679642	0.496731	Sleep disorders	0.748675	LA minimum volume	left atrium	0.745689	15.2990400755404
X24111.2.0	G2	33345	55	1.14904	0.138931	0.950423	1.38918	0.096828	1.43482	0.151338	Epilepsy	0.400314	LA minimum volume	left atrium	0.625416	15.2990400755404
X24111.2.0	F5	29904	473	1.0664	0.0642887	0.975422	1.16586	0.0454978	1.41301	0.157653	Neurotic disorders	0.410834	LA minimum volume	left atrium	0.625416	15.2990400755404
X24111.2.0	G0	26217	974	1.08637	0.082839	1.02779	1.14828	0.0282791	2.92934	0.00339688	Nervous system disorders	0.0286706	LA minimum volume	left atrium	0.0747314	15.2990400755404
X24111.2.0	G1	33573	46	1.10514	0.0999678	0.912534	1.33839	0.0977048	1.02316	0.306232	Parkinson disease	0.586829	LA minimum volume	left atrium	0.72621	15.2990400755404
X24112.2.0	F5	29904	473	1.04877	0.0476167	0.950395	1.15732	0.050253	0.94754	0.343364	Neurotic disorders	0.623837	LA stroke volume	left atrium	0.72621	11.6218284060893
X24112.2.0	G1	33573	46	1.2052	0.186643	0.908796	1.59827	0.144022	1.29593	0.194998	Parkinson disease	0.464684	LA stroke volume	left atrium	0.625416	11.6218284060893
X24112.2.0	G0	26217	974	0.974355	-0.02598	0.910362	1.04285	0.0346603	-0.749559	0.45352	Nervous system disorders	0.719084	LA stroke volume	left atrium	0.745689	11.6218284060893
X24112.2.0	F3	33591	20	0.709692	-0.342924	0.428431	1.1756	0.257506	-1.33171	0.182954	Pyschotic disorders	0.450598	LA stroke volume	left atrium	0.625416	11.6218284060893
X24112.2.0	F2	31642	315	0.964768	-0.0358673	0.85964	1.08275	0.0588655	-0.609309	0.542319	Substance abuse	0.774068	LA stroke volume	left atrium	0.745689	11.6218284060893
X24112.2.0	F1	33606	121	1.02142	0.0211927	0.842978	1.23763	0.0979644	0.216331	0.82873	Dementia	0.933673	LA stroke volume	left atrium	0.95218	11.6218284060893
X24112.2.0	G2	33345	55	1.02465	0.0243554	0.774988	1.35475	0.142484	0.170934	0.864276	Epilepsy	0.949053	LA stroke volume	left atrium	0.95218	11.6218284060893
X24112.2.0	F0	25552	789	0.964663	-0.035976	0.895035	1.03971	0.0382234	-0.941204	0.3466	Mental and behavioural disorders	0.626708	LA stroke volume	left atrium	0.72621	11.6218284060893
X24112.2.0	G4	32663	171	0.953611	-0.0474993	0.8196	1.10953	0.0772663	-0.614748	0.538721	Sleep disorders	0.771019	LA stroke volume	left atrium	0.745689	11.6218284060893
X24112.2.0	F4	29373	318	0.914348	-0.0895438	0.810268	1.0318	0.0616578	-1.45227	0.146426	Mood disorders	0.393455	LA stroke volume	left atrium	0.625416	11.6218284060893
X24112.2.0	G3	33181	111	0.960029	-0.0407918	0.783059	1.17699	0.103959	-0.392384	0.694774	Transient ischemic attack	0.861216	LA stroke volume	left atrium	0.926366	11.6218284060893
X24113.2.0	G0	26217	974	0.888257	-0.118494	0.835858	0.943942	0.0310226	-3.8196	0.000133669	Nervous system disorders	0.00177265	LA ejection fraction	left atrium	0.00588144	9.34058301660904
X24113.2.0	F2	31642	315	0.984264	-0.015861	0.883845	1.09609	0.0549051	-0.288881	0.772673	Substance abuse	0.902338	LA ejection fraction	left atrium	0.95218	9.34058301660904
X24113.2.0	F5	29904	473	0.969557	-0.0309162	0.884416	1.06289	0.0468945	-0.659272	0.509721	Neurotic disorders	0.754916	LA ejection fraction	left atrium	0.745689	9.34058301660904
X24113.2.0	F1	33606	121	0.921825	-0.0813997	0.788824	1.07725	0.0794977	-1.02392	0.305871	Dementia	0.586829	LA ejection fraction	left atrium	0.72621	9.34058301660904
X24113.2.0	G4	32663	171	0.949457	-0.0518651	0.821862	1.09686	0.0736327	-0.704375	0.481199	Sleep disorders	0.739843	LA ejection fraction	left atrium	0.745689	9.34058301660904
X24113.2.0	G2	33345	55	0.803262	-0.219075	0.633828	1.01799	0.120871	-1.81247	0.0699138	Epilepsy	0.255554	LA ejection fraction	left atrium	0.625416	9.34058301660904
X24113.2.0	F0	25552	789	0.966716	-0.0338505	0.903439	1.03443	0.0345397	-0.980046	0.327064	Mental and behavioural disorders	0.607686	LA ejection fraction	left atrium	0.72621	9.34058301660904
X24113.2.0	G3	33181	111	0.881797	-0.125793	0.741482	1.04866	0.0884256	-1.42259	0.154856	Transient ischemic attack	0.406341	LA ejection fraction	left atrium	0.625416	9.34058301660904
X24113.2.0	F3	33591	20	1.00172	0.00171726	0.642643	1.56143	0.226475	0.00758257	0.99395	Pyschotic disorders	0.998007	LA ejection fraction	left atrium	0.99395	9.34058301660904
X24113.2.0	F4	29373	318	0.955996	-0.0450014	0.855068	1.06884	0.0569263	-0.79052	0.429224	Mood disorders	0.702756	LA ejection fraction	left atrium	0.745689	9.34058301660904
X24113.2.0	G1	33573	46	0.919101	-0.0843588	0.716028	1.17977	0.127389	-0.662215	0.507833	Parkinson disease	0.754608	LA ejection fraction	left atrium	0.745689	9.34058301660904
X24114.2.0	F4	29373	318	0.945668	-0.0558633	0.830179	1.07722	0.0664558	-0.840609	0.400567	Mood disorders	0.676783	RA maximum volume	right atrium	NA	27.3566650858723
X24114.2.0	G4	32663	171	0.969497	-0.030978	0.825685	1.13836	0.0819217	-0.378141	0.705326	Sleep disorders	0.867419	RA maximum volume	right atrium	NA	27.3566650858723
X24114.2.0	F0	25552	789	0.929035	-0.0736086	0.85815	1.00578	0.0404943	-1.81775	0.0691022	Mental and behavioural disorders	0.254213	RA maximum volume	right atrium	NA	27.3566650858723
X24114.2.0	F1	33606	121	0.854567	-0.157161	0.698713	1.04518	0.102734	-1.52979	0.126069	Dementia	0.363267	RA maximum volume	right atrium	NA	27.3566650858723
X24114.2.0	G1	33573	46	0.968879	-0.0316157	0.722574	1.29914	0.149656	-0.211256	0.832687	Parkinson disease	0.935348	RA maximum volume	right atrium	NA	27.3566650858723
X24114.2.0	F3	33591	20	0.657614	-0.419137	0.3711	1.16534	0.291917	-1.43581	0.151057	Pyschotic disorders	0.40012	RA maximum volume	right atrium	NA	27.3566650858723
X24114.2.0	G2	33345	55	0.93488	-0.0673368	0.697498	1.25305	0.149451	-0.45056	0.652307	Epilepsy	0.840621	RA maximum volume	right atrium	NA	27.3566650858723
X24114.2.0	F5	29904	473	0.985761	-0.0143412	0.885521	1.09735	0.054714	-0.262113	0.793234	Neurotic disorders	0.913984	RA maximum volume	right atrium	NA	27.3566650858723
X24114.2.0	F2	31642	315	0.927187	-0.0755996	0.81886	1.04985	0.0633903	-1.19261	0.233024	Substance abuse	0.507938	RA maximum volume	right atrium	NA	27.3566650858723
X24114.2.0	G3	33181	111	0.824353	-0.193157	0.660747	1.02847	0.112874	-1.71126	0.0870329	Transient ischemic attack	0.29011	RA maximum volume	right atrium	NA	27.3566650858723
X24114.2.0	G0	26217	974	0.953092	-0.0480441	0.88768	1.02332	0.0362759	-1.32441	0.185367	Nervous system disorders	0.452832	RA maximum volume	right atrium	NA	27.3566650858723
X24115.2.0	G2	33345	55	0.855294	-0.15631	0.627551	1.16569	0.157973	-0.989473	0.322432	Epilepsy	0.604235	RA minimum volume	right atrium	NA	19.0129255768383
X24115.2.0	F5	29904	473	0.952671	-0.0484856	0.851631	1.0657	0.0572032	-0.847603	0.396659	Neurotic disorders	0.672257	RA minimum volume	right atrium	NA	19.0129255768383
X24115.2.0	G0	26217	974	0.975441	-0.0248653	0.908469	1.04735	0.0362911	-0.685163	0.493241	Nervous system disorders	0.746009	RA minimum volume	right atrium	NA	19.0129255768383
X24115.2.0	F0	25552	789	0.941089	-0.0607173	0.868682	1.01953	0.0408482	-1.48641	0.13717	Mental and behavioural disorders	0.379143	RA minimum volume	right atrium	NA	19.0129255768383
X24115.2.0	F4	29373	318	0.98025	-0.0199478	0.86009	1.1172	0.0667209	-0.298973	0.76496	Mood disorders	0.898749	RA minimum volume	right atrium	NA	19.0129255768383
X24115.2.0	F1	33606	121	0.891267	-0.115111	0.733635	1.08277	0.0993043	-1.15918	0.246383	Dementia	0.522953	RA minimum volume	right atrium	NA	19.0129255768383
X24115.2.0	G4	32663	171	0.946938	-0.0545215	0.802303	1.11765	0.0845667	-0.644716	0.519111	Sleep disorders	0.75941	RA minimum volume	right atrium	NA	19.0129255768383
X24115.2.0	G1	33573	46	0.782577	-0.245163	0.563398	1.08702	0.167659	-1.46227	0.143667	Parkinson disease	0.390299	RA minimum volume	right atrium	NA	19.0129255768383
X24115.2.0	G3	33181	111	0.899242	-0.106203	0.724084	1.11677	0.110535	-0.960811	0.336647	Transient ischemic attack	0.615955	RA minimum volume	right atrium	NA	19.0129255768383
X24115.2.0	F2	31642	315	0.960593	-0.0402045	0.848837	1.08706	0.0631052	-0.637103	0.524058	Substance abuse	0.762722	RA minimum volume	right atrium	NA	19.0129255768383
X24115.2.0	F3	33591	20	0.703321	-0.351942	0.388833	1.27217	0.302385	-1.16389	0.244469	Pyschotic disorders	0.520913	RA minimum volume	right atrium	NA	19.0129255768383
X24116.2.0	F4	29373	318	0.929215	-0.073415	0.824504	1.04722	0.0610001	-1.20352	0.228774	Mood disorders	0.50271	RA stroke volume	right atrium	NA	13.1498636932783
X24116.2.0	F2	31642	315	0.917358	-0.0862574	0.816407	1.03079	0.0594829	-1.45012	0.147025	Substance abuse	0.39356	RA stroke volume	right atrium	NA	13.1498636932783
X24116.2.0	G1	33573	46	1.24326	0.21774	0.974287	1.5865	0.124384	1.75054	0.0800254	Parkinson disease	0.274756	RA stroke volume	right atrium	NA	13.1498636932783
X24116.2.0	G4	32663	171	1.00967	0.00962499	0.871733	1.16944	0.074949	0.128421	0.897816	Sleep disorders	0.96081	RA stroke volume	right atrium	NA	13.1498636932783
X24116.2.0	F3	33591	20	0.725695	-0.320625	0.432973	1.21632	0.263502	-1.21678	0.223687	Pyschotic disorders	0.496633	RA stroke volume	right atrium	NA	13.1498636932783
X24116.2.0	G0	26217	974	0.945819	-0.0557037	0.885081	1.01073	0.0338644	-1.6449	0.0999894	Nervous system disorders	0.316365	RA stroke volume	right atrium	NA	13.1498636932783
X24116.2.0	G3	33181	111	0.806167	-0.215465	0.653804	0.994035	0.106881	-2.01594	0.0438065	Transient ischemic attack	0.189725	RA stroke volume	right atrium	NA	13.1498636932783
X24116.2.0	F5	29904	473	1.02896	0.0285498	0.935818	1.13137	0.0484109	0.589739	0.555366	Neurotic disorders	0.777133	RA stroke volume	right atrium	NA	13.1498636932783
X24116.2.0	F1	33606	121	0.872612	-0.136265	0.718956	1.05911	0.0988236	-1.37887	0.167936	Dementia	0.427221	RA stroke volume	right atrium	NA	13.1498636932783
X24116.2.0	F0	25552	789	0.945212	-0.0563462	0.878519	1.01697	0.0373333	-1.50927	0.131229	Mental and behavioural disorders	0.370825	RA stroke volume	right atrium	NA	13.1498636932783
X24116.2.0	G2	33345	55	1.06756	0.065376	0.822176	1.38618	0.133256	0.490604	0.623706	Epilepsy	0.824902	RA stroke volume	right atrium	NA	13.1498636932783
X24117.2.0	F1	33606	121	0.947676	-0.0537428	0.794447	1.13046	0.0899844	-0.597246	0.550343	Dementia	0.775298	RA ejection fraction	right atrium	NA	9.31521
X24117.2.0	G0	26217	974	0.978041	-0.0222037	0.916619	1.04358	0.0330921	-0.670966	0.502242	Nervous system disorders	0.751293	RA ejection fraction	right atrium	NA	9.31521
X24117.2.0	F3	33591	20	0.892265	-0.113993	0.559281	1.4235	0.238327	-0.478304	0.632434	Pyschotic disorders	0.829974	RA ejection fraction	right atrium	NA	9.31521
X24117.2.0	F5	29904	473	1.05425	0.0528317	0.962381	1.15489	0.0465193	1.13569	0.256084	Neurotic disorders	0.532335	RA ejection fraction	right atrium	NA	9.31521
X24117.2.0	F0	25552	789	1.01649	0.0163568	0.94747	1.09054	0.0358764	0.45592	0.648447	Mental and behavioural disorders	0.839672	RA ejection fraction	right atrium	NA	9.31521
X24117.2.0	G1	33573	46	1.34323	0.295075	1.04344	1.72914	0.128855	2.28998	0.0220228	Parkinson disease	0.117337	RA ejection fraction	right atrium	NA	9.31521
X24117.2.0	F4	29373	318	0.98616	-0.0139362	0.880079	1.10503	0.0580658	-0.240008	0.810324	Mood disorders	0.922869	RA ejection fraction	right atrium	NA	9.31521
X24117.2.0	G3	33181	111	0.952478	-0.048688	0.786531	1.15344	0.0976725	-0.498482	0.618144	Transient ischemic attack	0.820111	RA ejection fraction	right atrium	NA	9.31521
X24117.2.0	F2	31642	315	0.977165	-0.0230997	0.872929	1.09385	0.057553	-0.401365	0.688152	Substance abuse	0.861216	RA ejection fraction	right atrium	NA	9.31521
X24117.2.0	G4	32663	171	1.05977	0.0580508	0.91329	1.22974	0.0758956	0.764877	0.444345	Sleep disorders	0.711878	RA ejection fraction	right atrium	NA	9.31521
X24117.2.0	G2	33345	55	1.17006	0.157053	0.906376	1.51045	0.130285	1.20546	0.228028	Epilepsy	0.501742	RA ejection fraction	right atrium	NA	9.31521
X24118.2.0	G1	33573	46	0.713303	-0.337849	0.501606	1.01434	0.179642	-1.88068	0.0600156	Parkinson disease	0.234347	Ascending aorta maximum area	ascending aorta	NA	183.228564289262
X24118.2.0	G2	33345	55	0.928523	-0.0741598	0.687073	1.25482	0.153653	-0.482644	0.629348	Epilepsy	0.82909	Ascending aorta maximum area	ascending aorta	NA	183.228564289262
X24118.2.0	F1	33606	121	0.903562	-0.10141	0.736302	1.10882	0.104443	-0.970966	0.331565	Dementia	0.612363	Ascending aorta maximum area	ascending aorta	NA	183.228564289262
X24118.2.0	F5	29904	473	1.09508	0.0908301	0.990394	1.21084	0.0512676	1.77169	0.0764465	Neurotic disorders	0.267097	Ascending aorta maximum area	ascending aorta	NA	183.228564289262
X24118.2.0	F2	31642	315	0.985314	-0.0147946	0.870033	1.11587	0.0634858	-0.233037	0.815732	Substance abuse	0.926028	Ascending aorta maximum area	ascending aorta	NA	183.228564289262
X24118.2.0	F3	33591	20	0.855271	-0.156337	0.504059	1.4512	0.269763	-0.579534	0.562229	Pyschotic disorders	0.782065	Ascending aorta maximum area	ascending aorta	NA	183.228564289262
X24118.2.0	G0	26217	974	1.02261	0.0223562	0.953978	1.09618	0.0354452	0.630727	0.528219	Nervous system disorders	0.765703	Ascending aorta maximum area	ascending aorta	NA	183.228564289262
X24118.2.0	F0	25552	789	1.06743	0.0652533	0.988698	1.15243	0.0390922	1.66922	0.0950747	Mental and behavioural disorders	0.307599	Ascending aorta maximum area	ascending aorta	NA	183.228564289262
X24118.2.0	G3	33181	111	1.06365	0.0617094	0.868137	1.3032	0.103632	0.595465	0.551533	Transient ischemic attack	0.775298	Ascending aorta maximum area	ascending aorta	NA	183.228564289262
X24118.2.0	G4	32663	171	1.10462	0.0994986	0.944521	1.29185	0.0798873	1.24549	0.212953	Sleep disorders	0.487997	Ascending aorta maximum area	ascending aorta	NA	183.228564289262
X24118.2.0	F4	29373	318	0.956861	-0.0440974	0.842039	1.08734	0.0652213	-0.676119	0.498965	Mood disorders	0.749235	Ascending aorta maximum area	ascending aorta	NA	183.228564289262
X24119.2.0	F3	33591	20	0.82197	-0.196051	0.479912	1.40783	0.274547	-0.71409	0.475172	Pyschotic disorders	0.734337	Ascending aorta minimum area	ascending aorta	NA	178.581746418263
X24119.2.0	G0	26217	974	1.02418	0.0238897	0.955152	1.09819	0.0356	0.67106	0.502182	Nervous system disorders	0.751293	Ascending aorta minimum area	ascending aorta	NA	178.581746418263
X24119.2.0	G3	33181	111	1.09001	0.086184	0.891018	1.33344	0.102846	0.83799	0.402036	Transient ischemic attack	0.678075	Ascending aorta minimum area	ascending aorta	NA	178.581746418263
X24119.2.0	G4	32663	171	1.12984	0.12208	0.965996	1.32149	0.0799382	1.52718	0.126715	Sleep disorders	0.364371	Ascending aorta minimum area	ascending aorta	NA	178.581746418263
X24119.2.0	F1	33606	121	0.899072	-0.106392	0.73212	1.1041	0.104808	-1.01512	0.310051	Dementia	0.591259	Ascending aorta minimum area	ascending aorta	NA	178.581746418263
X24119.2.0	F2	31642	315	0.998901	-0.00109933	0.88168	1.13171	0.0636885	-0.017261	0.986228	Substance abuse	0.995943	Ascending aorta minimum area	ascending aorta	NA	178.581746418263
X24119.2.0	F0	25552	789	1.07009	0.0677387	0.990916	1.15558	0.0392174	1.72726	0.0841206	Mental and behavioural disorders	0.284059	Ascending aorta minimum area	ascending aorta	NA	178.581746418263
X24119.2.0	F4	29373	318	0.958566	-0.0423164	0.843044	1.08992	0.0655213	-0.645842	0.518382	Mood disorders	0.759298	Ascending aorta minimum area	ascending aorta	NA	178.581746418263
X24119.2.0	F5	29904	473	1.10328	0.0982864	0.997744	1.21998	0.0512996	1.91593	0.0553742	Neurotic disorders	0.221677	Ascending aorta minimum area	ascending aorta	NA	178.581746418263
X24119.2.0	G1	33573	46	0.653347	-0.425647	0.454455	0.939283	0.185212	-2.29816	0.0215525	Parkinson disease	0.115763	Ascending aorta minimum area	ascending aorta	NA	178.581746418263
X24119.2.0	G2	33345	55	0.941641	-0.0601314	0.697247	1.2717	0.153311	-0.392218	0.694897	Epilepsy	0.861216	Ascending aorta minimum area	ascending aorta	NA	178.581746418263
X24120.2.0	G3	33181	111	0.683607	-0.380372	0.485417	0.962716	0.174685	-2.17748	0.0294449	Transient ischemic attack	0.141552	Ascending aorta distensibility	ascending aorta	NA	1.20766930892995
X24120.2.0	F3	33591	20	1.12369	0.11662	0.801409	1.57558	0.172454	0.676239	0.498889	Pyschotic disorders	0.749235	Ascending aorta distensibility	ascending aorta	NA	1.20766930892995
X24120.2.0	F4	29373	318	0.976981	-0.0232878	0.8651	1.10333	0.0620532	-0.375287	0.707447	Mood disorders	0.868639	Ascending aorta distensibility	ascending aorta	NA	1.20766930892995
X24120.2.0	F1	33606	121	0.994695	-0.00531937	0.76744	1.28924	0.132337	-0.0401957	0.967937	Dementia	0.990742	Ascending aorta distensibility	ascending aorta	NA	1.20766930892995
X24120.2.0	F2	31642	315	0.8164	-0.20285	0.694956	0.959068	0.0821736	-2.46856	0.0135658	Substance abuse	0.0823999	Ascending aorta distensibility	ascending aorta	NA	1.20766930892995
X24120.2.0	G1	33573	46	1.22696	0.204538	0.995983	1.5115	0.106412	1.92214	0.0545884	Parkinson disease	0.219963	Ascending aorta distensibility	ascending aorta	NA	1.20766930892995
X24120.2.0	G2	33345	55	0.93776	-0.0642611	0.653522	1.34562	0.184247	-0.348776	0.727257	Epilepsy	0.881958	Ascending aorta distensibility	ascending aorta	NA	1.20766930892995
X24120.2.0	F5	29904	473	0.89094	-0.115478	0.79105	1.00344	0.0606721	-1.90332	0.0569987	Neurotic disorders	0.225974	Ascending aorta distensibility	ascending aorta	NA	1.20766930892995
X24120.2.0	G4	32663	171	0.886259	-0.120746	0.725205	1.08308	0.102326	-1.18002	0.237993	Sleep disorders	0.514467	Ascending aorta distensibility	ascending aorta	NA	1.20766930892995
X24120.2.0	F0	25552	789	0.964952	-0.0356772	0.884113	1.05318	0.0446401	-0.799218	0.424164	Mental and behavioural disorders	0.698423	Ascending aorta distensibility	ascending aorta	NA	1.20766930892995
X24120.2.0	G0	26217	974	0.986781	-0.0133069	0.915275	1.06387	0.0383803	-0.346712	0.728808	Nervous system disorders	0.882815	Ascending aorta distensibility	ascending aorta	NA	1.20766930892995
X24121.2.0	F2	31642	315	1.15705	0.145875	1.02185	1.31014	0.0633999	2.30088	0.0213986	Substance abuse	0.115187	Descending aorta maximum area	descending aorta	NA	93.9281289812862
X24121.2.0	G0	26217	974	1.02507	0.0247645	0.947774	1.10868	0.0400026	0.619073	0.535868	Nervous system disorders	0.770546	Descending aorta maximum area	descending aorta	NA	93.9281289812862
X24121.2.0	F1	33606	121	0.887663	-0.119163	0.711818	1.10695	0.11264	-1.05792	0.290093	Dementia	0.570342	Descending aorta maximum area	descending aorta	NA	93.9281289812862
X24121.2.0	F5	29904	473	1.09368	0.0895437	0.974653	1.22723	0.0587856	1.52323	0.127702	Neurotic disorders	0.365426	Descending aorta maximum area	descending aorta	NA	93.9281289812862
X24121.2.0	F0	25552	789	1.09869	0.0941172	1.00999	1.19518	0.0429492	2.19136	0.0284256	Mental and behavioural disorders	0.13877	Descending aorta maximum area	descending aorta	NA	93.9281289812862
X24121.2.0	G2	33345	55	1.14706	0.137204	0.844608	1.55783	0.15617	0.87856	0.37964	Epilepsy	0.657686	Descending aorta maximum area	descending aorta	NA	93.9281289812862
X24121.2.0	F4	29373	318	0.989757	-0.0102958	0.857695	1.14215	0.0730679	-0.140907	0.887944	Mood disorders	0.956259	Descending aorta maximum area	descending aorta	NA	93.9281289812862
X24121.2.0	G3	33181	111	0.951118	-0.0501175	0.751803	1.20327	0.119984	-0.417702	0.676165	Transient ischemic attack	0.855861	Descending aorta maximum area	descending aorta	NA	93.9281289812862
X24121.2.0	G4	32663	171	1.11995	0.113286	0.943387	1.32956	0.0875347	1.29418	0.195602	Sleep disorders	0.465808	Descending aorta maximum area	descending aorta	NA	93.9281289812862
X24121.2.0	F3	33591	20	0.679598	-0.386253	0.364979	1.26543	0.317181	-1.21777	0.223311	Pyschotic disorders	0.496464	Descending aorta maximum area	descending aorta	NA	93.9281289812862
X24121.2.0	G1	33573	46	0.811285	-0.209136	0.569024	1.15669	0.180971	-1.15563	0.247831	Parkinson disease	0.523375	Descending aorta maximum area	descending aorta	NA	93.9281289812862
X24122.2.0	F3	33591	20	0.724578	-0.322166	0.388551	1.35121	0.317947	-1.01327	0.310932	Pyschotic disorders	0.592252	Descending aorta minimum area	descending aorta	NA	88.9607312143382
X24122.2.0	F4	29373	318	1.01586	0.0157395	0.879446	1.17344	0.0735743	0.213927	0.830604	Mood disorders	0.934702	Descending aorta minimum area	descending aorta	NA	88.9607312143382
X24122.2.0	F0	25552	789	1.10318	0.098193	1.01331	1.20101	0.0433526	2.26498	0.0235137	Mental and behavioural disorders	0.122057	Descending aorta minimum area	descending aorta	NA	88.9607312143382
X24122.2.0	G4	32663	171	1.14515	0.13554	0.963805	1.36063	0.0879639	1.54085	0.123352	Sleep disorders	0.358127	Descending aorta minimum area	descending aorta	NA	88.9607312143382
X24122.2.0	F2	31642	315	1.14943	0.139264	1.01431	1.30255	0.0638061	2.18261	0.0290645	Substance abuse	0.140632	Descending aorta minimum area	descending aorta	NA	88.9607312143382
X24122.2.0	F5	29904	473	1.09391	0.0897562	0.97328	1.22949	0.059613	1.50565	0.132158	Neurotic disorders	0.371129	Descending aorta minimum area	descending aorta	NA	88.9607312143382
X24122.2.0	G1	33573	46	0.808396	-0.212703	0.563623	1.15947	0.184017	-1.15589	0.247727	Parkinson disease	0.523375	Descending aorta minimum area	descending aorta	NA	88.9607312143382
X24122.2.0	F1	33606	121	0.884296	-0.122964	0.705979	1.10765	0.114903	-1.07016	0.284549	Dementia	0.564667	Descending aorta minimum area	descending aorta	NA	88.9607312143382
X24122.2.0	G0	26217	974	1.03594	0.0353102	0.95677	1.12166	0.0405632	0.870498	0.384028	Nervous system disorders	0.661535	Descending aorta minimum area	descending aorta	NA	88.9607312143382
X24122.2.0	G2	33345	55	1.17607	0.162182	0.865648	1.59782	0.156359	1.03724	0.299624	Epilepsy	0.580832	Descending aorta minimum area	descending aorta	NA	88.9607312143382
X24122.2.0	G3	33181	111	0.990929	-0.0091128	0.782529	1.25483	0.120467	-0.0756456	0.939701	Transient ischemic attack	0.980142	Descending aorta minimum area	descending aorta	NA	88.9607312143382
X24123.2.0	G1	33573	46	1.03578	0.0351554	0.731467	1.4667	0.177482	0.198079	0.842984	Parkinson disease	0.939806	Descending aorta distensibility	descending aorta	NA	1.40252783931104
X24123.2.0	F5	29904	473	0.898051	-0.107529	0.798646	1.00983	0.0598526	-1.79656	0.0724058	Neurotic disorders	0.259701	Descending aorta distensibility	descending aorta	NA	1.40252783931104
X24123.2.0	G4	32663	171	0.902673	-0.102395	0.740902	1.09977	0.100763	-1.0162	0.309535	Sleep disorders	0.591142	Descending aorta distensibility	descending aorta	NA	1.40252783931104
X24123.2.0	F1	33606	121	0.930759	-0.0717548	0.713992	1.21334	0.135272	-0.530448	0.595801	Dementia	0.80731	Descending aorta distensibility	descending aorta	NA	1.40252783931104
X24123.2.0	G3	33181	111	0.650756	-0.42962	0.463005	0.914643	0.173676	-2.47369	0.0133726	Transient ischemic attack	0.0813266	Descending aorta distensibility	descending aorta	NA	1.40252783931104
X24123.2.0	F0	25552	789	0.970112	-0.0303442	0.891969	1.0551	0.0428476	-0.70819	0.478828	Mental and behavioural disorders	0.738302	Descending aorta distensibility	descending aorta	NA	1.40252783931104
X24123.2.0	F2	31642	315	0.844687	-0.168789	0.720577	0.990174	0.0810799	-2.08176	0.0373646	Substance abuse	0.168192	Descending aorta distensibility	descending aorta	NA	1.40252783931104
X24123.2.0	F3	33591	20	0.920905	-0.0823983	0.529514	1.60159	0.282351	-0.291829	0.770417	Pyschotic disorders	0.901845	Descending aorta distensibility	descending aorta	NA	1.40252783931104
X24123.2.0	F4	29373	318	0.911257	-0.0929302	0.794053	1.04576	0.0702434	-1.32297	0.185844	Mood disorders	0.453511	Descending aorta distensibility	descending aorta	NA	1.40252783931104
X24123.2.0	G0	26217	974	0.95978	-0.0410516	0.888145	1.03719	0.0395764	-1.03727	0.299608	Nervous system disorders	0.580832	Descending aorta distensibility	descending aorta	NA	1.40252783931104
X24123.2.0	G2	33345	55	1.0213	0.0210752	0.759176	1.37393	0.151328	0.139269	0.889238	Epilepsy	0.956417	Descending aorta distensibility	descending aorta	NA	1.40252783931104
X24124.2.0	F0	25552	789	1.05065	0.0494102	0.969119	1.13904	0.0412141	1.19887	0.23058	Mental and behavioural disorders	0.506001	LV mean myocardial wall thickness AHA 1	left ventricle	0.712244	1.13269109782804
X24124.2.0	G3	33181	111	1.02381	0.0235322	0.824212	1.27175	0.110645	0.212683	0.831574	Transient ischemic attack	0.934737	LV mean myocardial wall thickness AHA 1	left ventricle	0.960238	1.13269109782804
X24124.2.0	G1	33573	46	1.08476	0.0813581	0.791568	1.48655	0.160767	0.506061	0.612814	Parkinson disease	0.817187	LV mean myocardial wall thickness AHA 1	left ventricle	0.919859	1.13269109782804
X24124.2.0	F3	33591	20	0.725193	-0.321317	0.433882	1.21209	0.262079	-1.22603	0.220187	Pyschotic disorders	0.495416	LV mean myocardial wall thickness AHA 1	left ventricle	0.712244	1.13269109782804
X24124.2.0	F4	29373	318	0.913204	-0.0907958	0.802693	1.03893	0.0658109	-1.37965	0.167695	Mood disorders	0.426949	LV mean myocardial wall thickness AHA 1	left ventricle	0.669268	1.13269109782804
X24124.2.0	F5	29904	473	1.04435	0.0433928	0.938425	1.16223	0.0545648	0.795251	0.426467	Neurotic disorders	0.700574	LV mean myocardial wall thickness AHA 1	left ventricle	0.866061	1.13269109782804
X24124.2.0	G4	32663	171	1.25836	0.229806	1.07288	1.4759	0.0813581	2.82462	0.00473366	Sleep disorders	0.0369091	LV mean myocardial wall thickness AHA 1	left ventricle	0.116115	1.13269109782804
X24124.2.0	F1	33606	121	0.966706	-0.0338606	0.789181	1.18417	0.103522	-0.327086	0.743603	Dementia	0.889935	LV mean myocardial wall thickness AHA 1	left ventricle	0.927402	1.13269109782804
X24124.2.0	G2	33345	55	0.812777	-0.207298	0.600021	1.10097	0.154846	-1.33874	0.180655	Epilepsy	0.447732	LV mean myocardial wall thickness AHA 1	left ventricle	0.682013	1.13269109782804
X24124.2.0	F2	31642	315	1.0841	0.0807462	0.956627	1.22855	0.0638217	1.26518	0.205806	Substance abuse	0.479965	LV mean myocardial wall thickness AHA 1	left ventricle	0.704496	1.13269109782804
X24124.2.0	G0	26217	974	1.09305	0.0889735	1.01677	1.17506	0.0369112	2.41048	0.0159317	Nervous system disorders	0.0929821	LV mean myocardial wall thickness AHA 1	left ventricle	0.272958	1.13269109782804
X24125.2.0	F0	25552	789	1.0063	0.00628009	0.935724	1.0822	0.0371001	0.169274	0.865581	Mental and behavioural disorders	0.949053	LV mean myocardial wall thickness AHA 2	left ventricle	0.97122	1.15640755384896
X24125.2.0	G4	32663	171	1.09931	0.0946845	0.94746	1.2755	0.0758458	1.24838	0.211891	Sleep disorders	0.48738	LV mean myocardial wall thickness AHA 2	left ventricle	0.712244	1.15640755384896
X24125.2.0	F4	29373	318	0.974882	-0.0254392	0.86743	1.09564	0.0595835	-0.426949	0.669416	Mood disorders	0.850877	LV mean myocardial wall thickness AHA 2	left ventricle	0.919859	1.15640755384896
X24125.2.0	F1	33606	121	1.0071	0.00707388	0.841827	1.20482	0.091458	0.0773456	0.938349	Dementia	0.979354	LV mean myocardial wall thickness AHA 2	left ventricle	0.990394	1.15640755384896
X24125.2.0	G0	26217	974	1.10095	0.0961758	1.03241	1.17405	0.0327962	2.93253	0.00336213	Nervous system disorders	0.0285694	LV mean myocardial wall thickness AHA 2	left ventricle	0.0910362	1.15640755384896
X24125.2.0	G1	33573	46	1.20724	0.18834	0.915453	1.59204	0.141164	1.33419	0.182141	Parkinson disease	0.449498	LV mean myocardial wall thickness AHA 2	left ventricle	0.682013	1.15640755384896
X24125.2.0	G2	33345	55	0.800168	-0.222933	0.605376	1.05764	0.142335	-1.56625	0.117289	Epilepsy	0.347755	LV mean myocardial wall thickness AHA 2	left ventricle	0.569545	1.15640755384896
X24125.2.0	F5	29904	473	0.996957	-0.0030472	0.905374	1.09781	0.0491643	-0.06198	0.950579	Neurotic disorders	0.986282	LV mean myocardial wall thickness AHA 2	left ventricle	0.995844	1.15640755384896
X24125.2.0	F2	31642	315	1.00559	0.00557493	0.897208	1.12707	0.0581862	0.0958118	0.92367	Substance abuse	0.973048	LV mean myocardial wall thickness AHA 2	left ventricle	0.989987	1.15640755384896
X24125.2.0	F3	33591	20	0.697638	-0.360055	0.43016	1.13144	0.24671	-1.45943	0.144447	Pyschotic disorders	0.391151	LV mean myocardial wall thickness AHA 2	left ventricle	0.612595	1.15640755384896
X24125.2.0	G3	33181	111	0.934154	-0.0681139	0.76795	1.13633	0.0999591	-0.681418	0.495607	Transient ischemic attack	0.748201	LV mean myocardial wall thickness AHA 2	left ventricle	0.889721	1.15640755384896
X24126.2.0	G4	32663	171	1.33807	0.291229	1.16231	1.54041	0.0718481	4.05341	5.05e-05	Sleep disorders	0.000759472	LV mean myocardial wall thickness AHA 3	left ventricle	0.00507886	1.14023340094106
X24126.2.0	F1	33606	121	1.03135	0.0308658	0.860317	1.23638	0.0925119	0.333642	0.73865	Dementia	0.887872	LV mean myocardial wall thickness AHA 3	left ventricle	0.927321	1.14023340094106
X24126.2.0	F2	31642	315	1.05442	0.0529944	0.938588	1.18455	0.0593749	0.892538	0.372105	Substance abuse	0.651843	LV mean myocardial wall thickness AHA 3	left ventricle	0.839443	1.14023340094106
X24126.2.0	F5	29904	473	1.01853	0.0183567	0.92367	1.12312	0.0498771	0.368039	0.712844	Neurotic disorders	0.871569	LV mean myocardial wall thickness AHA 3	left ventricle	0.924203	1.14023340094106
X24126.2.0	G0	26217	974	1.10823	0.102769	1.03795	1.18328	0.0334319	3.07397	0.00211234	Nervous system disorders	0.0193894	LV mean myocardial wall thickness AHA 3	left ventricle	0.064656	1.14023340094106
X24126.2.0	F0	25552	789	1.02783	0.0274514	0.95448	1.10682	0.0377761	0.726687	0.467417	Mental and behavioural disorders	0.72724	LV mean myocardial wall thickness AHA 3	left ventricle	0.880695	1.14023340094106
X24126.2.0	G3	33181	111	1.04795	0.04684	0.861149	1.27528	0.100169	0.467608	0.640065	Transient ischemic attack	0.834448	LV mean myocardial wall thickness AHA 3	left ventricle	0.919859	1.14023340094106
X24126.2.0	G1	33573	46	1.06981	0.0674855	0.806343	1.41938	0.144253	0.467826	0.639909	Parkinson disease	0.834448	LV mean myocardial wall thickness AHA 3	left ventricle	0.919859	1.14023340094106
X24126.2.0	G2	33345	55	1.02183	0.0215994	0.776009	1.34553	0.140406	0.153836	0.877739	Epilepsy	0.953042	LV mean myocardial wall thickness AHA 3	left ventricle	0.97122	1.14023340094106
X24126.2.0	F4	29373	318	1.02733	0.0269618	0.912862	1.15615	0.0602725	0.447331	0.654636	Mood disorders	0.841381	LV mean myocardial wall thickness AHA 3	left ventricle	0.919859	1.14023340094106
X24126.2.0	F3	33591	20	0.945198	-0.0563614	0.586564	1.5231	0.243429	-0.231531	0.816902	Pyschotic disorders	0.926465	LV mean myocardial wall thickness AHA 3	left ventricle	0.956904	1.14023340094106
X24127.2.0	F3	33591	20	0.998875	-0.00112608	0.583729	1.70927	0.274082	-0.00410856	0.996722	Pyschotic disorders	0.999189	LV mean myocardial wall thickness AHA 4	left ventricle	0.999425	1.04498297917384
X24127.2.0	F0	25552	789	1.03595	0.0353181	0.953038	1.12607	0.0425614	0.829816	0.406643	Mental and behavioural disorders	0.681199	LV mean myocardial wall thickness AHA 4	left ventricle	0.862951	1.04498297917384
X24127.2.0	F1	33606	121	1.01038	0.0103232	0.820355	1.24441	0.106299	0.0971148	0.922635	Dementia	0.972652	LV mean myocardial wall thickness AHA 4	left ventricle	0.989987	1.04498297917384
X24127.2.0	F2	31642	315	1.07824	0.075328	0.947588	1.2269	0.0659008	1.14305	0.253017	Substance abuse	0.528523	LV mean myocardial wall thickness AHA 4	left ventricle	0.742185	1.04498297917384
X24127.2.0	F4	29373	318	0.97392	-0.0264258	0.852328	1.11286	0.0680409	-0.388381	0.697734	Mood disorders	0.862761	LV mean myocardial wall thickness AHA 4	left ventricle	0.919859	1.04498297917384
X24127.2.0	G1	33573	46	0.850544	-0.161879	0.611952	1.18216	0.167974	-0.963714	0.335189	Parkinson disease	0.615779	LV mean myocardial wall thickness AHA 4	left ventricle	0.813701	1.04498297917384
X24127.2.0	G3	33181	111	1.20092	0.183085	0.961106	1.50056	0.113653	1.61091	0.107199	Transient ischemic attack	0.331361	LV mean myocardial wall thickness AHA 4	left ventricle	0.567591	1.04498297917384
X24127.2.0	G4	32663	171	1.44621	0.368947	1.22779	1.7035	0.0835398	4.41643	1e-05	Sleep disorders	0.000178233	LV mean myocardial wall thickness AHA 4	left ventricle	0.00352	1.04498297917384
X24127.2.0	G0	26217	974	1.13228	0.124229	1.05047	1.22045	0.0382625	3.24676	0.00116725	Nervous system disorders	0.01189	LV mean myocardial wall thickness AHA 4	left ventricle	0.0428312	1.04498297917384
X24127.2.0	F5	29904	473	1.07871	0.0757667	0.966026	1.20454	0.0562924	1.34595	0.178319	Neurotic disorders	0.443319	LV mean myocardial wall thickness AHA 4	left ventricle	0.682013	1.04498297917384
X24127.2.0	G2	33345	55	1.02697	0.0266143	0.750996	1.40436	0.159681	0.166671	0.867629	Epilepsy	0.949874	LV mean myocardial wall thickness AHA 4	left ventricle	0.97122	1.04498297917384
X24128.2.0	F5	29904	473	1.03789	0.0371913	0.926304	1.16292	0.0580336	0.640858	0.521615	Neurotic disorders	0.761247	LV mean myocardial wall thickness AHA 5	left ventricle	0.889721	0.920194118407631
X24128.2.0	F1	33606	121	1.04328	0.0423687	0.843244	1.29077	0.108608	0.390106	0.696458	Dementia	0.861848	LV mean myocardial wall thickness AHA 5	left ventricle	0.919859	0.920194118407631
X24128.2.0	G3	33181	111	1.37558	0.318876	1.11793	1.69262	0.105819	3.01341	0.00258334	Transient ischemic attack	0.0231091	LV mean myocardial wall thickness AHA 5	left ventricle	0.0727467	0.920194118407631
X24128.2.0	F4	29373	318	0.971681	-0.0287276	0.846153	1.11583	0.0705767	-0.407041	0.683978	Mood disorders	0.860126	LV mean myocardial wall thickness AHA 5	left ventricle	0.919859	0.920194118407631
X24128.2.0	F0	25552	789	1.03038	0.0299286	0.946129	1.12214	0.0435236	0.687641	0.491679	Mental and behavioural disorders	0.744785	LV mean myocardial wall thickness AHA 5	left ventricle	0.889721	0.920194118407631
X24128.2.0	G4	32663	171	1.37141	0.315842	1.17065	1.60661	0.0807594	3.9109	9.2e-05	Sleep disorders	0.00128161	LV mean myocardial wall thickness AHA 5	left ventricle	0.0061568	0.920194118407631
X24128.2.0	F2	31642	315	1.00355	0.00354468	0.879268	1.1454	0.0674554	0.0525485	0.958092	Substance abuse	0.987086	LV mean myocardial wall thickness AHA 5	left ventricle	0.997743	0.920194118407631
X24128.2.0	G0	26217	974	1.19376	0.177105	1.10758	1.28663	0.0382278	4.63287	3.61e-06	Nervous system disorders	7.01e-05	LV mean myocardial wall thickness AHA 5	left ventricle	0.00254144	0.920194118407631
X24128.2.0	G2	33345	55	1.10868	0.103171	0.810253	1.51703	0.159993	0.644848	0.519026	Epilepsy	0.75941	LV mean myocardial wall thickness AHA 5	left ventricle	0.889721	0.920194118407631
X24128.2.0	G1	33573	46	0.899698	-0.105696	0.637831	1.26908	0.175507	-0.602234	0.547018	Parkinson disease	0.775298	LV mean myocardial wall thickness AHA 5	left ventricle	0.898312	0.920194118407631
X24128.2.0	F3	33591	20	0.879368	-0.128552	0.499716	1.54745	0.288354	-0.445814	0.655732	Pyschotic disorders	0.841732	LV mean myocardial wall thickness AHA 5	left ventricle	0.919859	0.920194118407631
X24129.2.0	F3	33591	20	0.68148	-0.383489	0.38073	1.2198	0.297034	-1.29106	0.196683	Pyschotic disorders	0.466693	LV mean myocardial wall thickness AHA 6	left ventricle	0.700276	0.936302080704575
X24129.2.0	G2	33345	55	1.09175	0.087782	0.801946	1.48628	0.157399	0.557705	0.577046	Epilepsy	0.7937	LV mean myocardial wall thickness AHA 6	left ventricle	0.910853	0.936302080704575
X24129.2.0	G1	33573	46	1.01521	0.0150981	0.731322	1.40931	0.167349	0.0902189	0.928113	Parkinson disease	0.975162	LV mean myocardial wall thickness AHA 6	left ventricle	0.989987	0.936302080704575
X24129.2.0	F2	31642	315	1.05358	0.0521923	0.92657	1.198	0.0655409	0.796332	0.425839	Substance abuse	0.699882	LV mean myocardial wall thickness AHA 6	left ventricle	0.866061	0.936302080704575
X24129.2.0	F0	25552	789	1.08117	0.0780445	0.995147	1.17463	0.0423015	1.84496	0.0650435	Mental and behavioural disorders	0.244659	LV mean myocardial wall thickness AHA 6	left ventricle	0.489059	0.936302080704575
X24129.2.0	G4	32663	171	1.31574	0.274401	1.13339	1.52743	0.0761163	3.60502	0.000312129	Sleep disorders	0.00376391	LV mean myocardial wall thickness AHA 6	left ventricle	0.016903	0.936302080704575
X24129.2.0	F1	33606	121	1.1236	0.116542	0.917888	1.37543	0.103177	1.12954	0.25867	Dementia	0.534729	LV mean myocardial wall thickness AHA 6	left ventricle	0.751579	0.936302080704575
X24129.2.0	G3	33181	111	1.22657	0.20422	0.991287	1.51769	0.108661	1.87943	0.0601858	Transient ischemic attack	0.234415	LV mean myocardial wall thickness AHA 6	left ventricle	0.465613	0.936302080704575
X24129.2.0	F5	29904	473	1.09287	0.0888096	0.979561	1.21929	0.0558483	1.59019	0.111791	Neurotic disorders	0.339724	LV mean myocardial wall thickness AHA 6	left ventricle	0.567591	0.936302080704575
X24129.2.0	F4	29373	318	0.991406	-0.00863087	0.865787	1.13525	0.0691265	-0.124856	0.900637	Mood disorders	0.962487	LV mean myocardial wall thickness AHA 6	left ventricle	0.981444	0.936302080704575
X24129.2.0	G0	26217	974	1.16853	0.155747	1.08675	1.25646	0.0370177	4.20737	2.58e-05	Nervous system disorders	0.000420897	LV mean myocardial wall thickness AHA 6	left ventricle	0.00363264	0.936302080704575
X24130.2.0	F3	33591	20	0.90242	-0.102675	0.492871	1.65228	0.308594	-0.332718	0.739347	Pyschotic disorders	0.887872	LV mean myocardial wall thickness AHA 7	left ventricle	0.927321	0.859562898399069
X24130.2.0	F2	31642	315	1.15171	0.141245	1.0084	1.31538	0.0677981	2.08332	0.0372225	Substance abuse	0.167706	LV mean myocardial wall thickness AHA 7	left ventricle	0.344798	0.859562898399069
X24130.2.0	F0	25552	789	1.07305	0.0705014	0.981476	1.17316	0.0455105	1.54912	0.121352	Mental and behavioural disorders	0.354333	LV mean myocardial wall thickness AHA 7	left ventricle	0.569545	0.859562898399069
X24130.2.0	F1	33606	121	0.996451	-0.00355561	0.794164	1.25026	0.115772	-0.0307121	0.975499	Dementia	0.992791	LV mean myocardial wall thickness AHA 7	left ventricle	0.998068	0.859562898399069
X24130.2.0	F5	29904	473	0.997636	-0.00236673	0.883187	1.12692	0.0621706	-0.0380683	0.969633	Neurotic disorders	0.991602	LV mean myocardial wall thickness AHA 7	left ventricle	0.998068	0.859562898399069
X24130.2.0	G0	26217	974	1.11825	0.111768	1.03313	1.21039	0.0403952	2.76687	0.00565969	Nervous system disorders	0.0422544	LV mean myocardial wall thickness AHA 7	left ventricle	0.132814	0.859562898399069
X24130.2.0	G4	32663	171	1.24074	0.215707	1.0507	1.46515	0.0848232	2.54301	0.0109901	Sleep disorders	0.0699497	LV mean myocardial wall thickness AHA 7	left ventricle	0.221057	0.859562898399069
X24130.2.0	G3	33181	111	1.23544	0.21143	0.983242	1.55234	0.116497	1.81489	0.0695401	Transient ischemic attack	0.254756	LV mean myocardial wall thickness AHA 7	left ventricle	0.502051	0.859562898399069
X24130.2.0	G1	33573	46	0.887405	-0.119454	0.616431	1.2775	0.185899	-0.642573	0.520501	Parkinson disease	0.760578	LV mean myocardial wall thickness AHA 7	left ventricle	0.889721	0.859562898399069
X24130.2.0	F4	29373	318	1.00368	0.00366938	0.866895	1.16204	0.0747497	0.0490889	0.960848	Mood disorders	0.988184	LV mean myocardial wall thickness AHA 7	left ventricle	0.997743	0.859562898399069
X24130.2.0	G2	33345	55	1.32353	0.2803	0.97546	1.79579	0.155689	1.80038	0.0718008	Epilepsy	0.258863	LV mean myocardial wall thickness AHA 7	left ventricle	0.502051	0.859562898399069
X24131.2.0	F2	31642	315	1.13557	0.127136	0.996969	1.29344	0.0664154	1.91426	0.0555873	Substance abuse	0.222169	LV mean myocardial wall thickness AHA 8	left ventricle	0.44981	0.991350194568772
X24131.2.0	F4	29373	318	1.02778	0.0274056	0.892165	1.18402	0.0722001	0.379579	0.704258	Mood disorders	0.867105	LV mean myocardial wall thickness AHA 8	left ventricle	0.922032	0.991350194568772
X24131.2.0	G1	33573	46	0.867473	-0.142171	0.608149	1.23738	0.18121	-0.784568	0.432707	Parkinson disease	0.706062	LV mean myocardial wall thickness AHA 8	left ventricle	0.866061	0.991350194568772
X24131.2.0	F1	33606	121	0.962854	-0.037853	0.770896	1.20261	0.113446	-0.333666	0.738631	Dementia	0.887872	LV mean myocardial wall thickness AHA 8	left ventricle	0.927321	0.991350194568772
X24131.2.0	G0	26217	974	1.09535	0.0910727	1.01483	1.18225	0.0389541	2.33795	0.01939	Nervous system disorders	0.106646	LV mean myocardial wall thickness AHA 8	left ventricle	0.291694	0.991350194568772
X24131.2.0	F3	33591	20	0.869049	-0.140356	0.480601	1.57146	0.302232	-0.464398	0.642362	Pyschotic disorders	0.83587	LV mean myocardial wall thickness AHA 8	left ventricle	0.919859	0.991350194568772
X24131.2.0	G4	32663	171	1.27132	0.240053	1.0881	1.48539	0.0794008	3.02331	0.00250028	Sleep disorders	0.0224477	LV mean myocardial wall thickness AHA 8	left ventricle	0.0727467	0.991350194568772
X24131.2.0	F5	29904	473	1.02339	0.0231172	0.910057	1.15083	0.0598811	0.386052	0.699458	Neurotic disorders	0.863741	LV mean myocardial wall thickness AHA 8	left ventricle	0.920408	0.991350194568772
X24131.2.0	F0	25552	789	1.08286	0.0796028	0.993054	1.18078	0.0441708	1.80216	0.0715205	Mental and behavioural disorders	0.258736	LV mean myocardial wall thickness AHA 8	left ventricle	0.502051	0.991350194568772
X24131.2.0	G2	33345	55	1.25078	0.223771	0.928061	1.68573	0.152263	1.46964	0.141659	Epilepsy	0.387202	LV mean myocardial wall thickness AHA 8	left ventricle	0.609998	0.991350194568772
X24131.2.0	G3	33181	111	1.22557	0.203403	0.987346	1.52126	0.110276	1.84448	0.0651129	Transient ischemic attack	0.244733	LV mean myocardial wall thickness AHA 8	left ventricle	0.489059	0.991350194568772
X24132.2.0	F2	31642	315	1.17949	0.165084	1.02821	1.35303	0.0700317	2.35727	0.0184099	Substance abuse	0.103083	LV mean myocardial wall thickness AHA 9	left ventricle	0.288117	1.1282895121331
X24132.2.0	F1	33606	121	1.01111	0.0110458	0.801651	1.27529	0.118435	0.0932648	0.925693	Dementia	0.974622	LV mean myocardial wall thickness AHA 9	left ventricle	0.989987	1.1282895121331
X24132.2.0	F5	29904	473	1.01046	0.0104089	0.891098	1.14582	0.0641387	0.162287	0.87108	Neurotic disorders	0.951324	LV mean myocardial wall thickness AHA 9	left ventricle	0.97122	1.1282895121331
X24132.2.0	G3	33181	111	1.22872	0.205971	0.976592	1.54593	0.117174	1.75782	0.0787786	Transient ischemic attack	0.272079	LV mean myocardial wall thickness AHA 9	left ventricle	0.51352	1.1282895121331
X24132.2.0	G1	33573	46	1.0648	0.0627915	0.749737	1.51228	0.178995	0.3508	0.725739	Parkinson disease	0.881638	LV mean myocardial wall thickness AHA 9	left ventricle	0.927321	1.1282895121331
X24132.2.0	F3	33591	20	0.836056	-0.17906	0.441821	1.58207	0.325409	-0.550259	0.582142	Pyschotic disorders	0.79737	LV mean myocardial wall thickness AHA 9	left ventricle	0.91684	1.1282895121331
X24132.2.0	F4	29373	318	1.02466	0.0243598	0.88148	1.19109	0.0767936	0.317212	0.751083	Mood disorders	0.89216	LV mean myocardial wall thickness AHA 9	left ventricle	0.93092	1.1282895121331
X24132.2.0	G0	26217	974	1.14806	0.138072	1.05917	1.24441	0.0411182	3.35794	0.000785259	Nervous system disorders	0.00862383	LV mean myocardial wall thickness AHA 9	left ventricle	0.0345514	1.1282895121331
X24132.2.0	G2	33345	55	1.41387	0.346332	1.05371	1.89713	0.150009	2.30874	0.0209578	Epilepsy	0.113282	LV mean myocardial wall thickness AHA 9	left ventricle	0.291694	1.1282895121331
X24132.2.0	G4	32663	171	1.26258	0.23316	1.06235	1.50056	0.0881043	2.64641	0.00813512	Sleep disorders	0.0553593	LV mean myocardial wall thickness AHA 9	left ventricle	0.168445	1.1282895121331
X24132.2.0	F0	25552	789	1.08711	0.0835215	0.992552	1.19067	0.046428	1.79895	0.0720272	Mental and behavioural disorders	0.258929	LV mean myocardial wall thickness AHA 9	left ventricle	0.502051	1.1282895121331
X24133.2.0	G3	33181	111	1.14533	0.135697	0.890476	1.47313	0.128418	1.05667	0.29066	Transient ischemic attack	0.570877	LV mean myocardial wall thickness AHA 10	left ventricle	0.784003	0.935413099543767
X24133.2.0	G0	26217	974	1.15203	0.141529	1.05915	1.25306	0.0428905	3.29977	0.000967654	Nervous system disorders	0.0102164	LV mean myocardial wall thickness AHA 10	left ventricle	0.0400723	0.935413099543767
X24133.2.0	G4	32663	171	1.23459	0.210738	1.02807	1.4826	0.0933993	2.25631	0.0240511	Sleep disorders	0.123761	LV mean myocardial wall thickness AHA 10	left ventricle	0.291694	0.935413099543767
X24133.2.0	F1	33606	121	0.924445	-0.078562	0.71948	1.1878	0.127893	-0.614281	0.53903	Dementia	0.771162	LV mean myocardial wall thickness AHA 10	left ventricle	0.894992	0.935413099543767
X24133.2.0	F0	25552	789	1.04976	0.0485611	0.953899	1.15525	0.0488574	0.993935	0.320254	Mental and behavioural disorders	0.602083	LV mean myocardial wall thickness AHA 10	left ventricle	0.804954	0.935413099543767
X24133.2.0	F4	29373	318	0.923381	-0.079713	0.788214	1.08173	0.0807528	-0.987123	0.323582	Mood disorders	0.604669	LV mean myocardial wall thickness AHA 10	left ventricle	0.804954	0.935413099543767
X24133.2.0	G1	33573	46	1.05625	0.054722	0.726145	1.53641	0.191191	0.286216	0.774713	Parkinson disease	0.903862	LV mean myocardial wall thickness AHA 10	left ventricle	0.940218	0.935413099543767
X24133.2.0	G2	33345	55	1.3089	0.269189	0.936458	1.82947	0.17084	1.57568	0.115099	Epilepsy	0.345446	LV mean myocardial wall thickness AHA 10	left ventricle	0.569545	0.935413099543767
X24133.2.0	F5	29904	473	1.02603	0.0256962	0.902108	1.16697	0.0656731	0.391274	0.695595	Neurotic disorders	0.861396	LV mean myocardial wall thickness AHA 10	left ventricle	0.919859	0.935413099543767
X24133.2.0	F3	33591	20	0.850621	-0.161789	0.446987	1.61874	0.32829	-0.492822	0.622138	Pyschotic disorders	0.82327	LV mean myocardial wall thickness AHA 10	left ventricle	0.919859	0.935413099543767
X24133.2.0	F2	31642	315	1.126	0.118673	0.973336	1.30261	0.0743378	1.59641	0.110398	Substance abuse	0.337275	LV mean myocardial wall thickness AHA 10	left ventricle	0.567591	0.935413099543767
X24134.2.0	G1	33573	46	1.18176	0.167005	0.819213	1.70475	0.18695	0.893312	0.37169	Parkinson disease	0.651843	LV mean myocardial wall thickness AHA 11	left ventricle	0.839443	0.845611879444269
X24134.2.0	G4	32663	171	1.23236	0.20893	1.02976	1.47482	0.0916361	2.28	0.0226078	Sleep disorders	0.119043	LV mean myocardial wall thickness AHA 11	left ventricle	0.291694	0.845611879444269
X24134.2.0	G3	33181	111	1.10716	0.101801	0.859209	1.42667	0.129361	0.786947	0.431313	Transient ischemic attack	0.705003	LV mean myocardial wall thickness AHA 11	left ventricle	0.866061	0.845611879444269
X24134.2.0	F2	31642	315	1.08094	0.0778352	0.937635	1.24616	0.0725675	1.07259	0.283455	Substance abuse	0.564575	LV mean myocardial wall thickness AHA 11	left ventricle	0.77591	0.845611879444269
X24134.2.0	G0	26217	974	1.19989	0.182231	1.10477	1.3032	0.0421386	4.32455	1.53e-05	Nervous system disorders	0.000262928	LV mean myocardial wall thickness AHA 11	left ventricle	0.0035904	0.845611879444269
X24134.2.0	F1	33606	121	0.953772	-0.0473302	0.744684	1.22157	0.12626	-0.374864	0.707762	Dementia	0.86881	LV mean myocardial wall thickness AHA 11	left ventricle	0.924203	0.845611879444269
X24134.2.0	G2	33345	55	1.29892	0.261533	0.928293	1.81752	0.171401	1.52585	0.127047	Epilepsy	0.364473	LV mean myocardial wall thickness AHA 11	left ventricle	0.588428	0.845611879444269
X24134.2.0	F0	25552	789	1.06342	0.0614893	0.968498	1.16764	0.047704	1.28898	0.197407	Mental and behavioural disorders	0.467265	LV mean myocardial wall thickness AHA 11	left ventricle	0.700276	0.845611879444269
X24134.2.0	F4	29373	318	1.0023	0.00229998	0.861114	1.16664	0.0774652	0.0296905	0.976314	Mood disorders	0.992862	LV mean myocardial wall thickness AHA 11	left ventricle	0.998068	0.845611879444269
X24134.2.0	F3	33591	20	0.842287	-0.171635	0.450104	1.57619	0.319722	-0.536826	0.591388	Pyschotic disorders	0.804654	LV mean myocardial wall thickness AHA 11	left ventricle	0.918089	0.845611879444269
X24134.2.0	F5	29904	473	1.0861	0.0825894	0.958758	1.23035	0.0636269	1.29803	0.194278	Neurotic disorders	0.464684	LV mean myocardial wall thickness AHA 11	left ventricle	0.700276	0.845611879444269
X24135.2.0	F1	33606	121	1.04723	0.0461441	0.831934	1.31823	0.117424	0.39297	0.694342	Dementia	0.861216	LV mean myocardial wall thickness AHA 12	left ventricle	0.919859	0.836677297323184
X24135.2.0	G2	33345	55	1.29939	0.261893	0.944948	1.78677	0.162512	1.61153	0.107064	Epilepsy	0.331361	LV mean myocardial wall thickness AHA 12	left ventricle	0.567591	0.836677297323184
X24135.2.0	F2	31642	315	1.10607	0.100812	0.965427	1.2672	0.0693876	1.45288	0.146257	Substance abuse	0.393455	LV mean myocardial wall thickness AHA 12	left ventricle	0.616556	0.836677297323184
X24135.2.0	G0	26217	974	1.17618	0.16227	1.08639	1.27339	0.040518	4.00489	6.2e-05	Nervous system disorders	0.000908529	LV mean myocardial wall thickness AHA 12	left ventricle	0.005456	0.836677297323184
X24135.2.0	G3	33181	111	1.19368	0.177037	0.939035	1.51737	0.12242	1.44614	0.148138	Transient ischemic attack	0.395248	LV mean myocardial wall thickness AHA 12	left ventricle	0.617095	0.836677297323184
X24135.2.0	F3	33591	20	0.657402	-0.419459	0.344668	1.2539	0.329452	-1.2732	0.202946	Pyschotic disorders	0.476638	LV mean myocardial wall thickness AHA 12	left ventricle	0.704496	0.836677297323184
X24135.2.0	F5	29904	473	1.05906	0.0573796	0.93721	1.19675	0.0623621	0.920104	0.357518	Neurotic disorders	0.638241	LV mean myocardial wall thickness AHA 12	left ventricle	0.834349	0.836677297323184
X24135.2.0	F0	25552	789	1.07777	0.0748915	0.984959	1.17932	0.0459431	1.63009	0.103082	Mental and behavioural disorders	0.322417	LV mean myocardial wall thickness AHA 12	left ventricle	0.567591	0.836677297323184
X24135.2.0	G4	32663	171	1.22153	0.200103	1.03226	1.4455	0.085895	2.32963	0.0198259	Sleep disorders	0.108502	LV mean myocardial wall thickness AHA 12	left ventricle	0.291694	0.836677297323184
X24135.2.0	F4	29373	318	0.987141	-0.0129429	0.850454	1.1458	0.0760431	-0.170205	0.864849	Mood disorders	0.949053	LV mean myocardial wall thickness AHA 12	left ventricle	0.97122	0.836677297323184
X24135.2.0	G1	33573	46	1.12998	0.122201	0.796659	1.60276	0.178335	0.685233	0.493197	Parkinson disease	0.746009	LV mean myocardial wall thickness AHA 12	left ventricle	0.889721	0.836677297323184
X24136.2.0	F1	33606	121	0.996237	-0.00377048	0.792744	1.25196	0.116576	-0.0323436	0.974198	Dementia	0.99262	LV mean myocardial wall thickness AHA 13	left ventricle	0.998068	0.763129794988507
X24136.2.0	F2	31642	315	1.23499	0.211064	1.08581	1.40467	0.0656838	3.21334	0.00131199	Substance abuse	0.0129359	LV mean myocardial wall thickness AHA 13	left ventricle	0.043983	0.763129794988507
X24136.2.0	G0	26217	974	1.02734	0.0269764	0.948448	1.1128	0.0407685	0.661698	0.508165	Nervous system disorders	0.754608	LV mean myocardial wall thickness AHA 13	left ventricle	0.889721	0.763129794988507
X24136.2.0	G2	33345	55	1.31169	0.27132	0.969845	1.77404	0.154053	1.76121	0.0782036	Epilepsy	0.270768	LV mean myocardial wall thickness AHA 13	left ventricle	0.51352	0.763129794988507
X24136.2.0	F4	29373	318	0.961948	-0.0387946	0.834962	1.10825	0.0722332	-0.537074	0.591217	Mood disorders	0.804644	LV mean myocardial wall thickness AHA 13	left ventricle	0.918089	0.763129794988507
X24136.2.0	F3	33591	20	0.885248	-0.121888	0.499983	1.56738	0.291481	-0.418167	0.675825	Pyschotic disorders	0.855861	LV mean myocardial wall thickness AHA 13	left ventricle	0.919859	0.763129794988507
X24136.2.0	F5	29904	473	0.958581	-0.0423008	0.852676	1.07764	0.0597334	-0.70816	0.478846	Neurotic disorders	0.738302	LV mean myocardial wall thickness AHA 13	left ventricle	0.889721	0.763129794988507
X24136.2.0	G1	33573	46	1.08288	0.0796242	0.76182	1.53925	0.179426	0.443771	0.657208	Parkinson disease	0.842487	LV mean myocardial wall thickness AHA 13	left ventricle	0.919859	0.763129794988507
X24136.2.0	F0	25552	789	1.06288	0.0609777	0.972717	1.16139	0.0452251	1.34831	0.177557	Mental and behavioural disorders	0.442096	LV mean myocardial wall thickness AHA 13	left ventricle	0.682013	0.763129794988507
X24136.2.0	G4	32663	171	1.14327	0.133895	0.965203	1.3542	0.0863853	1.54998	0.121147	Sleep disorders	0.354333	LV mean myocardial wall thickness AHA 13	left ventricle	0.569545	0.763129794988507
X24136.2.0	G3	33181	111	1.26607	0.235917	1.0145	1.58003	0.113025	2.0873	0.0368614	Transient ischemic attack	0.166384	LV mean myocardial wall thickness AHA 13	left ventricle	0.344798	0.763129794988507
X24137.2.0	F2	31642	315	1.2114	0.191777	1.05466	1.39144	0.070695	2.71273	0.00667308	Substance abuse	0.0482817	LV mean myocardial wall thickness AHA 14	left ventricle	0.151544	0.838832291016238
X24137.2.0	G4	32663	171	1.18819	0.172428	0.989136	1.42729	0.0935485	1.8432	0.0653005	Sleep disorders	0.245122	LV mean myocardial wall thickness AHA 14	left ventricle	0.489059	0.838832291016238
X24137.2.0	F1	33606	121	0.999025	-0.000975962	0.791391	1.26113	0.118873	-0.00821013	0.993449	Dementia	0.997825	LV mean myocardial wall thickness AHA 14	left ventricle	0.999126	0.838832291016238
X24137.2.0	G3	33181	111	1.30069	0.262895	1.03112	1.64074	0.118499	2.21855	0.0265177	Transient ischemic attack	0.132503	LV mean myocardial wall thickness AHA 14	left ventricle	0.291694	0.838832291016238
X24137.2.0	F5	29904	473	1.03432	0.0337409	0.915629	1.16839	0.0621875	0.542568	0.587428	Neurotic disorders	0.802149	LV mean myocardial wall thickness AHA 14	left ventricle	0.918089	0.838832291016238
X24137.2.0	G1	33573	46	1.05622	0.0547007	0.731711	1.52466	0.187284	0.292073	0.770231	Parkinson disease	0.901845	LV mean myocardial wall thickness AHA 14	left ventricle	0.939762	0.838832291016238
X24137.2.0	F0	25552	789	1.0619	0.0600571	0.96819	1.16467	0.0471353	1.27414	0.202613	Mental and behavioural disorders	0.476282	LV mean myocardial wall thickness AHA 14	left ventricle	0.704496	0.838832291016238
X24137.2.0	G0	26217	974	1.04969	0.0484908	0.965971	1.14066	0.0424049	1.14352	0.252823	Nervous system disorders	0.528438	LV mean myocardial wall thickness AHA 14	left ventricle	0.742185	0.838832291016238
X24137.2.0	F4	29373	318	0.969645	-0.0308255	0.835121	1.12584	0.0762019	-0.404524	0.685828	Mood disorders	0.861216	LV mean myocardial wall thickness AHA 14	left ventricle	0.919859	0.838832291016238
X24137.2.0	F3	33591	20	1.1003	0.0955813	0.612354	1.97705	0.298998	0.319672	0.749217	Pyschotic disorders	0.892003	LV mean myocardial wall thickness AHA 14	left ventricle	0.930245	0.838832291016238
X24137.2.0	G2	33345	55	1.42903	0.356997	1.04609	1.95215	0.159153	2.24311	0.02489	Epilepsy	0.1269	LV mean myocardial wall thickness AHA 14	left ventricle	0.291694	0.838832291016238
X24138.2.0	F4	29373	318	0.926091	-0.0767828	0.801059	1.07064	0.074	-1.0376	0.299454	Mood disorders	0.580832	LV mean myocardial wall thickness AHA 15	left ventricle	0.797728	0.820041738253542
X24138.2.0	G4	32663	171	1.05524	0.0537687	0.878875	1.267	0.0933083	0.576248	0.564447	Sleep disorders	0.784043	LV mean myocardial wall thickness AHA 15	left ventricle	0.902141	0.820041738253542
X24138.2.0	F5	29904	473	1.07054	0.0681605	0.951713	1.2042	0.0600278	1.13548	0.256174	Neurotic disorders	0.532335	LV mean myocardial wall thickness AHA 15	left ventricle	0.748325	0.820041738253542
X24138.2.0	F0	25552	789	1.03852	0.037798	0.949322	1.1361	0.0458197	0.82493	0.409411	Mental and behavioural disorders	0.683742	LV mean myocardial wall thickness AHA 15	left ventricle	0.862951	0.820041738253542
X24138.2.0	F3	33591	20	1.12303	0.116031	0.63903	1.97361	0.287676	0.40334	0.686698	Pyschotic disorders	0.861216	LV mean myocardial wall thickness AHA 15	left ventricle	0.919859	0.820041738253542
X24138.2.0	G2	33345	55	1.34271	0.294687	0.997084	1.80813	0.151844	1.94073	0.0522912	Epilepsy	0.213721	LV mean myocardial wall thickness AHA 15	left ventricle	0.428058	0.820041738253542
X24138.2.0	F1	33606	121	1.02714	0.026783	0.817241	1.29096	0.116637	0.229627	0.818382	Dementia	0.927442	LV mean myocardial wall thickness AHA 15	left ventricle	0.957045	0.820041738253542
X24138.2.0	G1	33573	46	1.14525	0.135624	0.809251	1.62076	0.177182	0.765451	0.444003	Parkinson disease	0.711878	LV mean myocardial wall thickness AHA 15	left ventricle	0.866061	0.820041738253542
X24138.2.0	G3	33181	111	1.16715	0.154566	0.924932	1.4728	0.118676	1.30242	0.192774	Transient ischemic attack	0.462883	LV mean myocardial wall thickness AHA 15	left ventricle	0.700276	0.820041738253542
X24138.2.0	F2	31642	315	1.10933	0.103755	0.967409	1.27207	0.0698423	1.48556	0.137396	Substance abuse	0.379554	LV mean myocardial wall thickness AHA 15	left ventricle	0.604541	0.820041738253542
X24138.2.0	G0	26217	974	1.03738	0.0366963	0.95676	1.12479	0.0412758	0.889051	0.373975	Nervous system disorders	0.652954	LV mean myocardial wall thickness AHA 15	left ventricle	0.839443	0.820041738253542
X24139.2.0	F1	33606	121	1.09977	0.0951006	0.878566	1.37667	0.114576	0.830023	0.406526	Dementia	0.681199	LV mean myocardial wall thickness AHA 16	left ventricle	0.862951	0.81848119523063
X24139.2.0	G2	33345	55	1.19166	0.175351	0.864552	1.64254	0.163725	1.07101	0.284166	Epilepsy	0.564667	LV mean myocardial wall thickness AHA 16	left ventricle	0.77591	0.81848119523063
X24139.2.0	F5	29904	473	1.02744	0.02707	0.913427	1.15568	0.0600123	0.451074	0.651936	Neurotic disorders	0.840621	LV mean myocardial wall thickness AHA 16	left ventricle	0.919859	0.81848119523063
X24139.2.0	G1	33573	46	1.25345	0.225899	0.904277	1.73745	0.166594	1.35598	0.175104	Parkinson disease	0.438849	LV mean myocardial wall thickness AHA 16	left ventricle	0.682013	0.81848119523063
X24139.2.0	G0	26217	974	1.06736	0.0651883	0.986028	1.1554	0.0404387	1.61203	0.106956	Nervous system disorders	0.331361	LV mean myocardial wall thickness AHA 16	left ventricle	0.567591	0.81848119523063
X24139.2.0	F4	29373	318	0.97066	-0.0297792	0.841086	1.1202	0.0731047	-0.40735	0.683751	Mood disorders	0.860126	LV mean myocardial wall thickness AHA 16	left ventricle	0.919859	0.81848119523063
X24139.2.0	G3	33181	111	1.11049	0.104803	0.878794	1.40328	0.119394	0.877793	0.380056	Transient ischemic attack	0.658175	LV mean myocardial wall thickness AHA 16	left ventricle	0.844037	0.81848119523063
X24139.2.0	F2	31642	315	1.18171	0.16696	1.03388	1.35067	0.0681852	2.44863	0.0143401	Substance abuse	0.0859358	LV mean myocardial wall thickness AHA 16	left ventricle	0.258857	0.81848119523063
X24139.2.0	F0	25552	789	1.05163	0.0503389	0.962708	1.14876	0.0450742	1.1168	0.26408	Mental and behavioural disorders	0.541138	LV mean myocardial wall thickness AHA 16	left ventricle	0.752681	0.81848119523063
X24139.2.0	F3	33591	20	0.687883	-0.374137	0.385284	1.22814	0.295739	-1.26509	0.205839	Pyschotic disorders	0.479965	LV mean myocardial wall thickness AHA 16	left ventricle	0.704496	0.81848119523063
X24139.2.0	G4	32663	171	1.16894	0.156097	0.984568	1.38784	0.0875779	1.78238	0.074687	Sleep disorders	0.26379	LV mean myocardial wall thickness AHA 16	left ventricle	0.510019	0.81848119523063
X24140.2.0	G4	32663	171	1.41717	0.348661	1.18939	1.68857	0.0894004	3.9	9.62e-05	Sleep disorders	0.00133318	LV mean myocardial wall thickness global	left ventricle	0.0061568	0.766621343078423
X24140.2.0	F1	33606	121	1.01756	0.0174088	0.792917	1.30585	0.127271	0.136786	0.8912	Dementia	0.957777	LV mean myocardial wall thickness global	left ventricle	0.977266	0.766621343078423
X24140.2.0	F2	31642	315	1.14581	0.136109	0.988852	1.32768	0.0751648	1.81081	0.0701698	Substance abuse	0.256109	LV mean myocardial wall thickness global	left ventricle	0.502051	0.766621343078423
X24140.2.0	G0	26217	974	1.20275	0.184609	1.10441	1.30984	0.0435178	4.24214	2.21e-05	Nervous system disorders	0.000367696	LV mean myocardial wall thickness global	left ventricle	0.00363264	0.766621343078423
X24140.2.0	F0	25552	789	1.07985	0.0768244	0.979847	1.19006	0.049584	1.54938	0.121291	Mental and behavioural disorders	0.354333	LV mean myocardial wall thickness global	left ventricle	0.569545	0.766621343078423
X24140.2.0	F5	29904	473	1.04207	0.0412054	0.913866	1.18825	0.0669793	0.615196	0.538425	Neurotic disorders	0.771019	LV mean myocardial wall thickness global	left ventricle	0.894992	0.766621343078423
X24140.2.0	G3	33181	111	1.23788	0.213402	0.961087	1.59439	0.129131	1.6526	0.0984119	Transient ischemic attack	0.312984	LV mean myocardial wall thickness global	left ventricle	0.567591	0.766621343078423
X24140.2.0	F3	33591	20	0.703105	-0.352248	0.353798	1.39729	0.350405	-1.00526	0.314772	Pyschotic disorders	0.596333	LV mean myocardial wall thickness global	left ventricle	0.802231	0.766621343078423
X24140.2.0	G2	33345	55	1.14944	0.139271	0.802811	1.64572	0.183119	0.76055	0.446926	Epilepsy	0.713689	LV mean myocardial wall thickness global	left ventricle	0.866766	0.766621343078423
X24140.2.0	F4	29373	318	0.962016	-0.0387243	0.819314	1.12957	0.0819215	-0.4727	0.636427	Mood disorders	0.832081	LV mean myocardial wall thickness global	left ventricle	0.919859	0.766621343078423
X24140.2.0	G1	33573	46	1.07937	0.0763747	0.737132	1.58049	0.194576	0.392518	0.694676	Parkinson disease	0.861216	LV mean myocardial wall thickness global	left ventricle	0.919859	0.766621343078423
X24141.2.0	F3	33591	20	1.00055	0.000547872	0.642719	1.5576	0.225818	0.00242616	0.998064	Pyschotic disorders	0.999731	LV circumferential strain AHA 1	left ventricle	0.999425	5.30025148067751
X24141.2.0	G0	26217	974	1.07036	0.0679936	1.00557	1.13932	0.0318557	2.13442	0.0328081	Nervous system disorders	0.153001	LV circumferential strain AHA 1	left ventricle	0.325308	5.30025148067751
X24141.2.0	F2	31642	315	1.05701	0.0554475	0.944885	1.18245	0.0572153	0.969102	0.332494	Substance abuse	0.61328	LV circumferential strain AHA 1	left ventricle	0.813133	5.30025148067751
X24141.2.0	G1	33573	46	0.870674	-0.138488	0.655174	1.15706	0.145088	-0.954515	0.339823	Parkinson disease	0.619922	LV circumferential strain AHA 1	left ventricle	0.8193	5.30025148067751
X24141.2.0	F4	29373	318	0.956309	-0.0446738	0.8553	1.06925	0.0569548	-0.784372	0.432822	Mood disorders	0.706062	LV circumferential strain AHA 1	left ventricle	0.866061	5.30025148067751
X24141.2.0	F5	29904	473	0.937613	-0.0644182	0.855647	1.02743	0.046674	-1.38017	0.167534	Neurotic disorders	0.426949	LV circumferential strain AHA 1	left ventricle	0.669268	5.30025148067751
X24141.2.0	G4	32663	171	1.12426	0.117121	0.973025	1.29899	0.0737085	1.58897	0.112067	Sleep disorders	0.340142	LV circumferential strain AHA 1	left ventricle	0.567591	5.30025148067751
X24141.2.0	G3	33181	111	1.24755	0.22118	1.04158	1.49424	0.0920633	2.40248	0.0162844	Transient ischemic attack	0.0944802	LV circumferential strain AHA 1	left ventricle	0.272958	5.30025148067751
X24141.2.0	F1	33606	121	1.03541	0.0347971	0.870095	1.23213	0.0887514	0.392074	0.695004	Dementia	0.861216	LV circumferential strain AHA 1	left ventricle	0.919859	5.30025148067751
X24141.2.0	G2	33345	55	1.20366	0.185369	0.929388	1.55888	0.13194	1.40495	0.160036	Epilepsy	0.415235	LV circumferential strain AHA 1	left ventricle	0.658863	5.30025148067751
X24141.2.0	F0	25552	789	0.972614	-0.0277684	0.905746	1.04442	0.0363415	-0.764095	0.44481	Mental and behavioural disorders	0.71216	LV circumferential strain AHA 1	left ventricle	0.866061	5.30025148067751
X24142.2.0	F2	31642	315	1.06565	0.0635846	0.944253	1.20265	0.0617082	1.03041	0.302819	Substance abuse	0.58346	LV circumferential strain AHA 2	left ventricle	0.798443	7.2222534667726
X24142.2.0	F5	29904	473	1.03957	0.0388064	0.941905	1.14736	0.0503365	0.770941	0.440742	Neurotic disorders	0.709572	LV circumferential strain AHA 2	left ventricle	0.866061	7.2222534667726
X24142.2.0	F4	29373	318	1.04181	0.0409639	0.923846	1.17485	0.0613141	0.6681	0.50407	Mood disorders	0.7524	LV circumferential strain AHA 2	left ventricle	0.889721	7.2222534667726
X24142.2.0	G4	32663	171	1.12937	0.121664	0.964159	1.3229	0.080697	1.50766	0.131641	Sleep disorders	0.370825	LV circumferential strain AHA 2	left ventricle	0.590045	7.2222534667726
X24142.2.0	G2	33345	55	1.14261	0.133317	0.860575	1.51708	0.144631	0.921775	0.356646	Epilepsy	0.637376	LV circumferential strain AHA 2	left ventricle	0.834349	7.2222534667726
X24142.2.0	F0	25552	789	1.05762	0.0560242	0.980311	1.14103	0.03873	1.44653	0.148028	Mental and behavioural disorders	0.395169	LV circumferential strain AHA 2	left ventricle	0.617095	7.2222534667726
X24142.2.0	F3	33591	20	1.77347	0.572941	1.11795	2.81337	0.235434	2.43355	0.0149516	Pyschotic disorders	0.0885221	LV circumferential strain AHA 2	left ventricle	0.263148	7.2222534667726
X24142.2.0	F1	33606	121	1.00189	0.00189081	0.828608	1.21142	0.0968889	0.0195153	0.98443	Dementia	0.995767	LV circumferential strain AHA 2	left ventricle	0.998068	7.2222534667726
X24142.2.0	G0	26217	974	1.01886	0.0186855	0.951933	1.09049	0.0346669	0.539002	0.589886	Nervous system disorders	0.804167	LV circumferential strain AHA 2	left ventricle	0.918089	7.2222534667726
X24142.2.0	G1	33573	46	0.829215	-0.187276	0.608393	1.13019	0.157992	-1.18536	0.235876	Parkinson disease	0.51169	LV circumferential strain AHA 2	left ventricle	0.712244	7.2222534667726
X24142.2.0	G3	33181	111	1.14483	0.135256	0.938124	1.39708	0.101598	1.33128	0.183097	Transient ischemic attack	0.450645	LV circumferential strain AHA 2	left ventricle	0.682013	7.2222534667726
X24143.2.0	G0	26217	974	1.0704	0.0680347	1.00433	1.14083	0.0325102	2.09272	0.0363741	Nervous system disorders	0.164486	LV circumferential strain AHA 3	left ventricle	0.344798	5.72641552448257
X24143.2.0	F4	29373	318	1.04406	0.0431127	0.934633	1.16629	0.0564879	0.763219	0.445333	Mood disorders	0.712324	LV circumferential strain AHA 3	left ventricle	0.866061	5.72641552448257
X24143.2.0	F3	33591	20	1.10834	0.102863	0.711374	1.72682	0.226239	0.454665	0.64935	Pyschotic disorders	0.839854	LV circumferential strain AHA 3	left ventricle	0.919859	5.72641552448257
X24143.2.0	G2	33345	55	1.09138	0.0874398	0.831848	1.43188	0.138546	0.631124	0.527959	Epilepsy	0.765703	LV circumferential strain AHA 3	left ventricle	0.891327	5.72641552448257
X24143.2.0	F5	29904	473	1.08263	0.079391	0.98942	1.18462	0.0459334	1.72839	0.0839174	Neurotic disorders	0.283957	LV circumferential strain AHA 3	left ventricle	0.520479	5.72641552448257
X24143.2.0	F2	31642	315	1.00892	0.00888053	0.900259	1.1307	0.0581406	0.152742	0.878601	Substance abuse	0.953401	LV circumferential strain AHA 3	left ventricle	0.97122	5.72641552448257
X24143.2.0	G1	33573	46	1.08713	0.0835449	0.805185	1.46781	0.15318	0.545403	0.585477	Parkinson disease	0.799929	LV circumferential strain AHA 3	left ventricle	0.918089	5.72641552448257
X24143.2.0	G3	33181	111	1.17527	0.161495	0.973138	1.41938	0.0962894	1.67718	0.0935071	Transient ischemic attack	0.303867	LV circumferential strain AHA 3	left ventricle	0.544041	5.72641552448257
X24143.2.0	G4	32663	171	1.05472	0.0532724	0.903947	1.23063	0.0787042	0.676869	0.498489	Sleep disorders	0.749235	LV circumferential strain AHA 3	left ventricle	0.889721	5.72641552448257
X24143.2.0	F0	25552	789	1.01888	0.0187003	0.949099	1.09378	0.0361956	0.516647	0.605403	Mental and behavioural disorders	0.812488	LV circumferential strain AHA 3	left ventricle	0.919859	5.72641552448257
X24143.2.0	F1	33606	121	1.20909	0.189866	1.00845	1.44964	0.0925796	2.05084	0.0402826	Dementia	0.177272	LV circumferential strain AHA 3	left ventricle	0.363577	5.72641552448257
X24144.2.0	G4	32663	171	1.19038	0.17427	1.02239	1.38597	0.077619	2.2452	0.0247556	Sleep disorders	0.126608	LV circumferential strain AHA 4	left ventricle	0.291694	5.62254472782299
X24144.2.0	F1	33606	121	1.00669	0.00666611	0.840831	1.20526	0.0918541	0.0725728	0.942146	Dementia	0.981028	LV circumferential strain AHA 4	left ventricle	0.990394	5.62254472782299
X24144.2.0	F5	29904	473	0.953727	-0.0473776	0.871733	1.04343	0.0458652	-1.03298	0.301615	Neurotic disorders	0.582625	LV circumferential strain AHA 4	left ventricle	0.798259	5.62254472782299
X24144.2.0	G1	33573	46	0.982742	-0.0174085	0.732015	1.31935	0.150281	-0.11584	0.90778	Parkinson disease	0.965055	LV circumferential strain AHA 4	left ventricle	0.983195	5.62254472782299
X24144.2.0	F0	25552	789	0.972434	-0.0279529	0.906303	1.04339	0.0359339	-0.777897	0.43663	Mental and behavioural disorders	0.707349	LV circumferential strain AHA 4	left ventricle	0.866061	5.62254472782299
X24144.2.0	G3	33181	111	1.08123	0.0781032	0.896528	1.304	0.095578	0.817167	0.413833	Transient ischemic attack	0.68809	LV circumferential strain AHA 4	left ventricle	0.866061	5.62254472782299
X24144.2.0	F2	31642	315	0.958364	-0.0425274	0.857886	1.07061	0.0565095	-0.752571	0.451708	Substance abuse	0.717136	LV circumferential strain AHA 4	left ventricle	0.873633	5.62254472782299
X24144.2.0	F4	29373	318	1.03229	0.03178	0.924862	1.1522	0.0560678	0.566814	0.570841	Mood disorders	0.788472	LV circumferential strain AHA 4	left ventricle	0.90716	5.62254472782299
X24144.2.0	G0	26217	974	1.07041	0.0680443	1.00458	1.14056	0.0323844	2.10115	0.035628	Nervous system disorders	0.162456	LV circumferential strain AHA 4	left ventricle	0.343591	5.62254472782299
X24144.2.0	F3	33591	20	1.19272	0.176238	0.768561	1.85097	0.224226	0.785986	0.431876	Pyschotic disorders	0.705454	LV circumferential strain AHA 4	left ventricle	0.866061	5.62254472782299
X24144.2.0	G2	33345	55	0.943067	-0.0586183	0.721719	1.2323	0.136483	-0.429491	0.667566	Epilepsy	0.849378	LV circumferential strain AHA 4	left ventricle	0.919859	5.62254472782299
X24145.2.0	F3	33591	20	0.850756	-0.16163	0.54133	1.33705	0.230666	-0.700712	0.483483	Pyschotic disorders	0.740555	LV circumferential strain AHA 5	left ventricle	0.889721	5.42079913950998
X24145.2.0	G1	33573	46	0.854693	-0.157013	0.642087	1.1377	0.145931	-1.07595	0.281951	Parkinson disease	0.56289	LV circumferential strain AHA 5	left ventricle	0.77591	5.42079913950998
X24145.2.0	G3	33181	111	1.12109	0.114306	0.929092	1.35278	0.095845	1.19261	0.233022	Transient ischemic attack	0.507938	LV circumferential strain AHA 5	left ventricle	0.712244	5.42079913950998
X24145.2.0	F1	33606	121	0.884085	-0.123202	0.741559	1.05401	0.0896949	-1.37356	0.169578	Dementia	0.428737	LV circumferential strain AHA 5	left ventricle	0.669268	5.42079913950998
X24145.2.0	G4	32663	171	1.00128	0.00127568	0.861562	1.16365	0.0766771	0.016637	0.986726	Sleep disorders	0.995943	LV circumferential strain AHA 5	left ventricle	0.998068	5.42079913950998
X24145.2.0	F0	25552	789	0.978642	-0.0215895	0.911167	1.05111	0.0364493	-0.592314	0.55364	Mental and behavioural disorders	0.776337	LV circumferential strain AHA 5	left ventricle	0.899521	5.42079913950998
X24145.2.0	F5	29904	473	0.996581	-0.00342499	0.908581	1.0931	0.0471676	-0.0726132	0.942114	Neurotic disorders	0.981028	LV circumferential strain AHA 5	left ventricle	0.990394	5.42079913950998
X24145.2.0	F2	31642	315	0.98099	-0.019193	0.874133	1.10091	0.0588429	-0.326174	0.744293	Substance abuse	0.890112	LV circumferential strain AHA 5	left ventricle	0.927402	5.42079913950998
X24145.2.0	G0	26217	974	1.03215	0.0316481	0.968003	1.10056	0.0327394	0.966668	0.33371	Nervous system disorders	0.614402	LV circumferential strain AHA 5	left ventricle	0.813133	5.42079913950998
X24145.2.0	G2	33345	55	1.04468	0.0437088	0.799186	1.36558	0.136671	0.319811	0.749112	Epilepsy	0.892003	LV circumferential strain AHA 5	left ventricle	0.930245	5.42079913950998
X24145.2.0	F4	29373	318	1.01245	0.0123709	0.904206	1.13365	0.0576894	0.214439	0.830204	Mood disorders	0.934479	LV circumferential strain AHA 5	left ventricle	0.960238	5.42079913950998
X24146.2.0	G3	33181	111	1.13488	0.126531	0.947178	1.35979	0.0922463	1.37166	0.170169	Transient ischemic attack	0.429476	LV circumferential strain AHA 6	left ventricle	0.669268	5.42280719294298
X24146.2.0	F2	31642	315	0.937383	-0.0646637	0.837447	1.04924	0.0575185	-1.12423	0.260918	Substance abuse	0.537569	LV circumferential strain AHA 6	left ventricle	0.752681	5.42280719294298
X24146.2.0	F1	33606	121	1.08623	0.0827101	0.914493	1.29021	0.0878052	0.941973	0.346207	Dementia	0.626708	LV circumferential strain AHA 6	left ventricle	0.823555	5.42280719294298
X24146.2.0	F3	33591	20	1.25426	0.226542	0.819629	1.91935	0.217068	1.04365	0.296649	Pyschotic disorders	0.578255	LV circumferential strain AHA 6	left ventricle	0.794751	5.42280719294298
X24146.2.0	F4	29373	318	1.02251	0.0222637	0.916457	1.14084	0.0558702	0.39849	0.690269	Mood disorders	0.861216	LV circumferential strain AHA 6	left ventricle	0.919859	5.42280719294298
X24146.2.0	G4	32663	171	1.18405	0.168941	1.02458	1.36834	0.0738048	2.28902	0.0220779	Sleep disorders	0.117431	LV circumferential strain AHA 6	left ventricle	0.291694	5.42280719294298
X24146.2.0	F5	29904	473	1.01895	0.0187714	0.931366	1.11477	0.045855	0.409364	0.682273	Neurotic disorders	0.859649	LV circumferential strain AHA 6	left ventricle	0.919859	5.42280719294298
X24146.2.0	G1	33573	46	1.04881	0.047659	0.792259	1.38845	0.143128	0.332982	0.739148	Parkinson disease	0.887872	LV circumferential strain AHA 6	left ventricle	0.927321	5.42280719294298
X24146.2.0	F0	25552	789	0.994437	-0.00557828	0.927126	1.06664	0.0357595	-0.155994	0.876038	Mental and behavioural disorders	0.952901	LV circumferential strain AHA 6	left ventricle	0.97122	5.42280719294298
X24146.2.0	G0	26217	974	1.12506	0.11784	1.05788	1.19651	0.0314132	3.75129	0.000175926	Nervous system disorders	0.00223658	LV circumferential strain AHA 6	left ventricle	0.010321	5.42280719294298
X24146.2.0	G2	33345	55	1.15743	0.146205	0.893353	1.49958	0.132134	1.10649	0.268517	Epilepsy	0.54591	LV circumferential strain AHA 6	left ventricle	0.760484	5.42280719294298
X24147.2.0	F4	29373	318	1.07643	0.0736468	0.960638	1.20617	0.0580646	1.26836	0.20467	Mood disorders	0.478828	LV circumferential strain AHA 7	left ventricle	0.704496	5.50083480127343
X24147.2.0	F1	33606	121	1.07255	0.0700419	0.899636	1.27871	0.0896989	0.780856	0.434887	Dementia	0.707046	LV circumferential strain AHA 7	left ventricle	0.866061	5.50083480127343
X24147.2.0	F5	29904	473	1.02379	0.0235072	0.932537	1.12396	0.04763	0.493537	0.621633	Neurotic disorders	0.822973	LV circumferential strain AHA 7	left ventricle	0.919859	5.50083480127343
X24147.2.0	F3	33591	20	1.08062	0.077539	0.687914	1.69752	0.230428	0.3365	0.736494	Pyschotic disorders	0.887872	LV circumferential strain AHA 7	left ventricle	0.927321	5.50083480127343
X24147.2.0	G2	33345	55	0.965969	-0.0346234	0.736163	1.26751	0.138615	-0.249781	0.802756	Epilepsy	0.918503	LV circumferential strain AHA 7	left ventricle	0.949816	5.50083480127343
X24147.2.0	G3	33181	111	1.17381	0.160258	0.97444	1.41398	0.0949766	1.68735	0.0915368	Transient ischemic attack	0.29845	LV circumferential strain AHA 7	left ventricle	0.537016	5.50083480127343
X24147.2.0	F2	31642	315	1.01312	0.0130359	0.904628	1.13463	0.0577906	0.225572	0.821535	Substance abuse	0.929674	LV circumferential strain AHA 7	left ventricle	0.959138	5.50083480127343
X24147.2.0	G0	26217	974	1.01537	0.0152487	0.951903	1.08306	0.0329295	0.46307	0.643314	Nervous system disorders	0.836005	LV circumferential strain AHA 7	left ventricle	0.919859	5.50083480127343
X24147.2.0	G1	33573	46	0.898962	-0.106515	0.671707	1.2031	0.148686	-0.716375	0.47376	Parkinson disease	0.732756	LV circumferential strain AHA 7	left ventricle	0.884687	5.50083480127343
X24147.2.0	F0	25552	789	1.02752	0.027146	0.956007	1.10438	0.0368048	0.737568	0.460777	Mental and behavioural disorders	0.722714	LV circumferential strain AHA 7	left ventricle	0.880695	5.50083480127343
X24147.2.0	G4	32663	171	1.04735	0.0462668	0.899742	1.21918	0.0775088	0.596924	0.550558	Sleep disorders	0.775298	LV circumferential strain AHA 7	left ventricle	0.898312	5.50083480127343
X24148.2.0	F3	33591	20	1.46569	0.382325	0.943419	2.27708	0.224785	1.70085	0.0889715	Pyschotic disorders	0.293982	LV circumferential strain AHA 8	left ventricle	0.533819	5.61594641006041
X24148.2.0	F2	31642	315	0.972365	-0.0280244	0.869206	1.08777	0.0572209	-0.489758	0.624305	Substance abuse	0.825472	LV circumferential strain AHA 8	left ventricle	0.919859	5.61594641006041
X24148.2.0	G4	32663	171	1.09387	0.0897194	0.944423	1.26696	0.0749504	1.19705	0.231287	Sleep disorders	0.506503	LV circumferential strain AHA 8	left ventricle	0.712244	5.61594641006041
X24148.2.0	G1	33573	46	0.886277	-0.120726	0.665306	1.18064	0.14632	-0.825084	0.409324	Parkinson disease	0.683742	LV circumferential strain AHA 8	left ventricle	0.862951	5.61594641006041
X24148.2.0	F4	29373	318	1.06998	0.0676435	0.957342	1.19588	0.0567552	1.19185	0.233321	Mood disorders	0.507938	LV circumferential strain AHA 8	left ventricle	0.712244	5.61594641006041
X24148.2.0	G0	26217	974	1.05896	0.0572847	0.994028	1.12813	0.0322835	1.77443	0.0759926	Nervous system disorders	0.266109	LV circumferential strain AHA 8	left ventricle	0.510019	5.61594641006041
X24148.2.0	G3	33181	111	1.16332	0.151282	0.964192	1.40358	0.095791	1.57929	0.114269	Transient ischemic attack	0.344513	LV circumferential strain AHA 8	left ventricle	0.569545	5.61594641006041
X24148.2.0	G2	33345	55	0.992971	-0.00705431	0.76062	1.2963	0.136006	-0.0518675	0.958634	Epilepsy	0.987331	LV circumferential strain AHA 8	left ventricle	0.997743	5.61594641006041
X24148.2.0	F1	33606	121	1.06078	0.059007	0.889056	1.26568	0.0901046	0.654872	0.51255	Dementia	0.756599	LV circumferential strain AHA 8	left ventricle	0.889721	5.61594641006041
X24148.2.0	F0	25552	789	1.05089	0.0496407	0.979126	1.12792	0.03609	1.37547	0.168986	Mental and behavioural disorders	0.428563	LV circumferential strain AHA 8	left ventricle	0.669268	5.61594641006041
X24148.2.0	F5	29904	473	1.08441	0.0810372	0.990115	1.18769	0.0464151	1.74593	0.0808238	Neurotic disorders	0.276725	LV circumferential strain AHA 8	left ventricle	0.517272	5.61594641006041
X24149.2.0	F5	29904	473	1.09381	0.0896649	1.0006	1.1957	0.0454416	1.97319	0.048474	Neurotic disorders	0.205774	LV circumferential strain AHA 9	left ventricle	0.416167	6.64451723730759
X24149.2.0	F3	33591	20	0.946868	-0.0545953	0.606577	1.47806	0.227213	-0.240283	0.810111	Pyschotic disorders	0.92284	LV circumferential strain AHA 9	left ventricle	0.953709	6.64451723730759
X24149.2.0	F4	29373	318	0.993182	-0.00684141	0.889175	1.10935	0.0564398	-0.121216	0.90352	Mood disorders	0.963562	LV circumferential strain AHA 9	left ventricle	0.981602	6.64451723730759
X24149.2.0	G3	33181	111	1.26734	0.23692	1.05202	1.52674	0.0950077	2.49369	0.0126422	Transient ischemic attack	0.0777494	LV circumferential strain AHA 9	left ventricle	0.240543	6.64451723730759
X24149.2.0	F2	31642	315	0.998988	-0.00101266	0.89165	1.11925	0.0579953	-0.017461	0.986069	Substance abuse	0.995943	LV circumferential strain AHA 9	left ventricle	0.998068	6.64451723730759
X24149.2.0	F0	25552	789	1.01383	0.0137382	0.944319	1.08846	0.03624	0.37909	0.704621	Mental and behavioural disorders	0.867197	LV circumferential strain AHA 9	left ventricle	0.922032	6.64451723730759
X24149.2.0	G1	33573	46	0.959438	-0.0414074	0.707962	1.30024	0.155083	-0.267001	0.789468	Parkinson disease	0.911352	LV circumferential strain AHA 9	left ventricle	0.945443	6.64451723730759
X24149.2.0	F1	33606	121	1.09628	0.091926	0.915713	1.31246	0.0918272	1.00108	0.31679	Dementia	0.598084	LV circumferential strain AHA 9	left ventricle	0.802231	6.64451723730759
X24149.2.0	G2	33345	55	1.07791	0.0750228	0.82135	1.41461	0.138691	0.540937	0.588551	Epilepsy	0.803015	LV circumferential strain AHA 9	left ventricle	0.918089	6.64451723730759
X24149.2.0	G4	32663	171	1.16583	0.153435	0.999369	1.36002	0.078607	1.95193	0.0509465	Sleep disorders	0.210636	LV circumferential strain AHA 9	left ventricle	0.426735	6.64451723730759
X24149.2.0	G0	26217	974	1.07616	0.0734009	1.0101	1.14654	0.0323213	2.27098	0.0231485	Nervous system disorders	0.121031	LV circumferential strain AHA 9	left ventricle	0.291694	6.64451723730759
X24150.2.0	F5	29904	473	1.04286	0.0419674	0.953146	1.14102	0.045896	0.914401	0.360506	Neurotic disorders	0.642409	LV circumferential strain AHA 10	left ventricle	0.834349	4.80041206382398
X24150.2.0	F4	29373	318	1.01669	0.0165516	0.910546	1.13521	0.0562575	0.294212	0.768596	Mood disorders	0.900784	LV circumferential strain AHA 10	left ventricle	0.939395	4.80041206382398
X24150.2.0	F3	33591	20	1.21764	0.196911	0.779099	1.90301	0.227824	0.86431	0.387418	Pyschotic disorders	0.663385	LV circumferential strain AHA 10	left ventricle	0.854622	4.80041206382398
X24150.2.0	G3	33181	111	1.18332	0.168322	0.981761	1.42625	0.0952718	1.76675	0.0772696	Transient ischemic attack	0.268176	LV circumferential strain AHA 10	left ventricle	0.513187	4.80041206382398
X24150.2.0	G2	33345	55	1.15952	0.148008	0.887731	1.51452	0.136275	1.0861	0.277436	Epilepsy	0.557365	LV circumferential strain AHA 10	left ventricle	0.77506	4.80041206382398
X24150.2.0	G0	26217	974	1.07285	0.0703217	1.00739	1.14257	0.0321211	2.18927	0.0285772	Nervous system disorders	0.139346	LV circumferential strain AHA 10	left ventricle	0.304823	4.80041206382398
X24150.2.0	F2	31642	315	0.96216	-0.0385744	0.85934	1.07728	0.0576624	-0.668969	0.503515	Substance abuse	0.75221	LV circumferential strain AHA 10	left ventricle	0.889721	4.80041206382398
X24150.2.0	F0	25552	789	1.03727	0.0365924	0.966569	1.11314	0.0360186	1.01593	0.309662	Mental and behavioural disorders	0.591142	LV circumferential strain AHA 10	left ventricle	0.802049	4.80041206382398
X24150.2.0	G1	33573	46	0.841561	-0.172497	0.636007	1.11355	0.142884	-1.20725	0.227337	Parkinson disease	0.501543	LV circumferential strain AHA 10	left ventricle	0.712244	4.80041206382398
X24150.2.0	F1	33606	121	1.1132	0.107243	0.934928	1.32548	0.0890466	1.20435	0.228456	Dementia	0.50246	LV circumferential strain AHA 10	left ventricle	0.712244	4.80041206382398
X24150.2.0	G4	32663	171	1.20208	0.184054	1.0315	1.40087	0.0780838	2.35713	0.0184166	Sleep disorders	0.103083	LV circumferential strain AHA 10	left ventricle	0.288117	4.80041206382398
X24151.2.0	G4	32663	171	0.959547	-0.0412936	0.825033	1.11599	0.077062	-0.535849	0.592063	Sleep disorders	0.805036	LV circumferential strain AHA 11	left ventricle	0.918089	5.43519662015698
X24151.2.0	F3	33591	20	0.897879	-0.10772	0.575995	1.39964	0.226502	-0.475583	0.634371	Pyschotic disorders	0.830303	LV circumferential strain AHA 11	left ventricle	0.919859	5.43519662015698
X24151.2.0	G2	33345	55	0.807827	-0.213407	0.621422	1.05015	0.133849	-1.59439	0.110849	Epilepsy	0.337571	LV circumferential strain AHA 11	left ventricle	0.567591	5.43519662015698
X24151.2.0	G0	26217	974	0.957947	-0.0429627	0.898871	1.02091	0.0324767	-1.32288	0.185877	Nervous system disorders	0.453511	LV circumferential strain AHA 11	left ventricle	0.68848	5.43519662015698
X24151.2.0	G1	33573	46	0.919271	-0.0841746	0.690905	1.22312	0.145706	-0.577702	0.563465	Parkinson disease	0.783057	LV circumferential strain AHA 11	left ventricle	0.902141	5.43519662015698
X24151.2.0	F0	25552	789	1.01037	0.0103205	0.940969	1.0849	0.0363097	0.284234	0.776231	Mental and behavioural disorders	0.904855	LV circumferential strain AHA 11	left ventricle	0.940218	5.43519662015698
X24151.2.0	F2	31642	315	1.01677	0.0166266	0.906919	1.13992	0.058332	0.285034	0.775618	Substance abuse	0.904684	LV circumferential strain AHA 11	left ventricle	0.940218	5.43519662015698
X24151.2.0	F1	33606	121	0.873708	-0.135009	0.732566	1.04204	0.0898956	-1.50185	0.133137	Dementia	0.372275	LV circumferential strain AHA 11	left ventricle	0.590045	5.43519662015698
X24151.2.0	F5	29904	473	1.00435	0.00433728	0.916072	1.10113	0.0469382	0.0924041	0.926377	Neurotic disorders	0.974696	LV circumferential strain AHA 11	left ventricle	0.989987	5.43519662015698
X24151.2.0	F4	29373	318	0.998692	-0.0013092	0.893045	1.11684	0.0570464	-0.0229498	0.98169	Mood disorders	0.994833	LV circumferential strain AHA 11	left ventricle	0.998068	5.43519662015698
X24151.2.0	G3	33181	111	1.15726	0.146058	0.956366	1.40036	0.0972841	1.50136	0.133263	Transient ischemic attack	0.372275	LV circumferential strain AHA 11	left ventricle	0.590045	5.43519662015698
X24152.2.0	F0	25552	789	0.969766	-0.0307001	0.903215	1.04122	0.0362733	-0.846356	0.397354	Mental and behavioural disorders	0.67274	LV circumferential strain AHA 12	left ventricle	0.858091	5.19035487424287
X24152.2.0	F5	29904	473	0.984495	-0.0156266	0.898601	1.0786	0.046577	-0.3355	0.737248	Neurotic disorders	0.887872	LV circumferential strain AHA 12	left ventricle	0.927321	5.19035487424287
X24152.2.0	G4	32663	171	1.16367	0.151575	0.994327	1.36184	0.0802383	1.88906	0.0588833	Sleep disorders	0.23195	LV circumferential strain AHA 12	left ventricle	0.465613	5.19035487424287
X24152.2.0	G2	33345	55	1.09368	0.0895526	0.832891	1.43614	0.138985	0.644334	0.519359	Epilepsy	0.75941	LV circumferential strain AHA 12	left ventricle	0.889721	5.19035487424287
X24152.2.0	F1	33606	121	0.931114	-0.0713732	0.78266	1.10773	0.088616	-0.805421	0.420577	Dementia	0.693677	LV circumferential strain AHA 12	left ventricle	0.866061	5.19035487424287
X24152.2.0	G0	26217	974	1.06785	0.0656513	1.00078	1.13942	0.0330985	1.98351	0.0473105	Nervous system disorders	0.202231	LV circumferential strain AHA 12	left ventricle	0.416167	5.19035487424287
X24152.2.0	F3	33591	20	1.45486	0.374907	0.910274	2.32524	0.239248	1.56703	0.117109	Pyschotic disorders	0.347755	LV circumferential strain AHA 12	left ventricle	0.569545	5.19035487424287
X24152.2.0	F4	29373	318	0.968269	-0.0322456	0.865593	1.08312	0.0571924	-0.563808	0.572885	Mood disorders	0.789964	LV circumferential strain AHA 12	left ventricle	0.908358	5.19035487424287
X24152.2.0	F2	31642	315	1.0077	0.00767348	0.900418	1.12777	0.0574343	0.133604	0.893715	Substance abuse	0.958387	LV circumferential strain AHA 12	left ventricle	0.978441	5.19035487424287
X24152.2.0	G1	33573	46	1.08105	0.0779301	0.805054	1.45166	0.150399	0.518156	0.604349	Parkinson disease	0.81196	LV circumferential strain AHA 12	left ventricle	0.919859	5.19035487424287
X24152.2.0	G3	33181	111	1.19067	0.174519	0.981869	1.44388	0.098378	1.77397	0.0760682	Transient ischemic attack	0.266185	LV circumferential strain AHA 12	left ventricle	0.510019	5.19035487424287
X24153.2.0	G3	33181	111	1.31783	0.275988	1.09351	1.58818	0.0952049	2.89888	0.00374496	Transient ischemic attack	0.0309148	LV circumferential strain AHA 13	left ventricle	0.0976465	6.00557527947771
X24153.2.0	F5	29904	473	1.00536	0.00534308	0.916044	1.10338	0.0474669	0.112564	0.910376	Neurotic disorders	0.965995	LV circumferential strain AHA 13	left ventricle	0.984493	6.00557527947771
X24153.2.0	F1	33606	121	0.891397	-0.114965	0.744357	1.06748	0.0919758	-1.24995	0.211318	Dementia	0.487315	LV circumferential strain AHA 13	left ventricle	0.712244	6.00557527947771
X24153.2.0	F3	33591	20	1.19766	0.180373	0.764578	1.87607	0.228986	0.787704	0.43087	Pyschotic disorders	0.704513	LV circumferential strain AHA 13	left ventricle	0.866061	6.00557527947771
X24153.2.0	F4	29373	318	1.02674	0.0263898	0.916705	1.14998	0.0578373	0.456277	0.648191	Mood disorders	0.839672	LV circumferential strain AHA 13	left ventricle	0.919859	6.00557527947771
X24153.2.0	G0	26217	974	0.998224	-0.00177763	0.935686	1.06494	0.0330098	-0.0538516	0.957053	Nervous system disorders	0.987086	LV circumferential strain AHA 13	left ventricle	0.997743	6.00557527947771
X24153.2.0	G4	32663	171	1.09386	0.0897161	0.942195	1.26995	0.0761538	1.17809	0.23876	Sleep disorders	0.515135	LV circumferential strain AHA 13	left ventricle	0.715265	6.00557527947771
X24153.2.0	G1	33573	46	0.9928	-0.00722593	0.743475	1.32574	0.147551	-0.0489726	0.960941	Parkinson disease	0.988184	LV circumferential strain AHA 13	left ventricle	0.997743	6.00557527947771
X24153.2.0	G2	33345	55	1.02715	0.0267854	0.784503	1.34484	0.137497	0.194807	0.845544	Epilepsy	0.941194	LV circumferential strain AHA 13	left ventricle	0.966336	6.00557527947771
X24153.2.0	F0	25552	789	1.03632	0.0356739	0.964525	1.11345	0.0366298	0.973905	0.330104	Mental and behavioural disorders	0.611265	LV circumferential strain AHA 13	left ventricle	0.812563	6.00557527947771
X24153.2.0	F2	31642	315	1.02012	0.0199172	0.910987	1.14232	0.0577272	0.345023	0.730077	Substance abuse	0.883854	LV circumferential strain AHA 13	left ventricle	0.927321	6.00557527947771
X24154.2.0	F4	29373	318	0.985166	-0.0149453	0.880898	1.10178	0.0570767	-0.261846	0.79344	Mood disorders	0.914007	LV circumferential strain AHA 14	left ventricle	0.945443	5.91200749244905
X24154.2.0	F1	33606	121	0.976744	-0.0235307	0.81854	1.16552	0.0901557	-0.261001	0.794092	Dementia	0.914183	LV circumferential strain AHA 14	left ventricle	0.945443	5.91200749244905
X24154.2.0	F5	29904	473	1.01453	0.0144224	0.926033	1.11148	0.046566	0.309719	0.756774	Neurotic disorders	0.894314	LV circumferential strain AHA 14	left ventricle	0.933195	5.91200749244905
X24154.2.0	F0	25552	789	0.982681	-0.0174712	0.915367	1.05494	0.0362044	-0.48257	0.629401	Mental and behavioural disorders	0.82909	LV circumferential strain AHA 14	left ventricle	0.919859	5.91200749244905
X24154.2.0	G2	33345	55	1.14927	0.139131	0.883267	1.49539	0.134318	1.03583	0.300281	Epilepsy	0.581418	LV circumferential strain AHA 14	left ventricle	0.797728	5.91200749244905
X24154.2.0	G3	33181	111	1.16472	0.152485	0.967088	1.40275	0.0948747	1.60722	0.108006	Transient ischemic attack	0.332741	LV circumferential strain AHA 14	left ventricle	0.567591	5.91200749244905
X24154.2.0	G1	33573	46	0.972274	-0.0281177	0.728922	1.29687	0.146978	-0.191305	0.848286	Parkinson disease	0.942198	LV circumferential strain AHA 14	left ventricle	0.967899	5.91200749244905
X24154.2.0	F3	33591	20	1.29422	0.25791	0.836493	2.00242	0.222681	1.1582	0.246781	Pyschotic disorders	0.523346	LV circumferential strain AHA 14	left ventricle	0.729974	5.91200749244905
X24154.2.0	G4	32663	171	1.03788	0.0371813	0.893566	1.2055	0.0763874	0.486746	0.626438	Sleep disorders	0.827044	LV circumferential strain AHA 14	left ventricle	0.919859	5.91200749244905
X24154.2.0	F2	31642	315	0.911579	-0.0925767	0.813616	1.02134	0.0580061	-1.59598	0.110493	Substance abuse	0.337275	LV circumferential strain AHA 14	left ventricle	0.567591	5.91200749244905
X24154.2.0	G0	26217	974	1.02024	0.0200398	0.957294	1.08733	0.0324928	0.616745	0.537403	Nervous system disorders	0.770802	LV circumferential strain AHA 14	left ventricle	0.894992	5.91200749244905
X24155.2.0	F1	33606	121	1.11398	0.107938	0.932593	1.33064	0.0906776	1.19035	0.233909	Dementia	0.508716	LV circumferential strain AHA 15	left ventricle	0.712244	6.52315369191939
X24155.2.0	G0	26217	974	1.02911	0.0286947	0.966617	1.09564	0.0319635	0.897734	0.369327	Nervous system disorders	0.649424	LV circumferential strain AHA 15	left ventricle	0.839443	6.52315369191939
X24155.2.0	F5	29904	473	1.08669	0.0831333	0.992235	1.19013	0.0463932	1.79193	0.0731443	Neurotic disorders	0.26021	LV circumferential strain AHA 15	left ventricle	0.504839	6.52315369191939
X24155.2.0	F2	31642	315	1.07571	0.0729809	0.961595	1.20337	0.0572167	1.27552	0.202126	Substance abuse	0.475364	LV circumferential strain AHA 15	left ventricle	0.704496	6.52315369191939
X24155.2.0	G1	33573	46	0.943381	-0.0582855	0.710554	1.2525	0.144607	-0.40306	0.686904	Parkinson disease	0.861216	LV circumferential strain AHA 15	left ventricle	0.919859	6.52315369191939
X24155.2.0	G3	33181	111	1.23957	0.214767	1.02565	1.49812	0.0966566	2.22196	0.0262861	Transient ischemic attack	0.131698	LV circumferential strain AHA 15	left ventricle	0.291694	6.52315369191939
X24155.2.0	G4	32663	171	1.03973	0.0389641	0.895234	1.20756	0.0763453	0.510367	0.609795	Sleep disorders	0.815269	LV circumferential strain AHA 15	left ventricle	0.919859	6.52315369191939
X24155.2.0	F0	25552	789	1.04824	0.047112	0.976997	1.12468	0.0359108	1.31192	0.189548	Mental and behavioural disorders	0.457874	LV circumferential strain AHA 15	left ventricle	0.695009	6.52315369191939
X24155.2.0	G2	33345	55	1.36905	0.314115	1.04413	1.79508	0.138235	2.27233	0.0230668	Epilepsy	0.120733	LV circumferential strain AHA 15	left ventricle	0.291694	6.52315369191939
X24155.2.0	F4	29373	318	1.04564	0.0446254	0.93604	1.16806	0.0564921	0.78994	0.429563	Mood disorders	0.703077	LV circumferential strain AHA 15	left ventricle	0.866061	6.52315369191939
X24155.2.0	F3	33591	20	1.14649	0.136704	0.73448	1.78961	0.227196	0.601699	0.547374	Pyschotic disorders	0.775298	LV circumferential strain AHA 15	left ventricle	0.898312	6.52315369191939
X24156.2.0	F3	33591	20	0.869324	-0.140039	0.563469	1.3412	0.22123	-0.633004	0.526731	Pyschotic disorders	0.764685	LV circumferential strain AHA 16	left ventricle	0.891327	5.86816948089985
X24156.2.0	G3	33181	111	1.29788	0.26073	1.07146	1.57214	0.0978105	2.66566	0.00768364	Transient ischemic attack	0.0533948	LV circumferential strain AHA 16	left ventricle	0.163918	5.86816948089985
X24156.2.0	G2	33345	55	1.05502	0.0535641	0.80917	1.37558	0.135365	0.395701	0.692326	Epilepsy	0.861216	LV circumferential strain AHA 16	left ventricle	0.919859	5.86816948089985
X24156.2.0	G1	33573	46	1.04984	0.0486422	0.789194	1.39658	0.145607	0.334064	0.738331	Parkinson disease	0.887872	LV circumferential strain AHA 16	left ventricle	0.927321	5.86816948089985
X24156.2.0	F4	29373	318	0.965711	-0.0348902	0.86532	1.07775	0.0560038	-0.622998	0.533286	Mood disorders	0.769404	LV circumferential strain AHA 16	left ventricle	0.894992	5.86816948089985
X24156.2.0	F1	33606	121	0.827711	-0.189091	0.696617	0.983476	0.0879756	-2.14936	0.0316062	Dementia	0.149092	LV circumferential strain AHA 16	left ventricle	0.317868	5.86816948089985
X24156.2.0	F2	31642	315	0.974858	-0.0254634	0.871568	1.09039	0.0571431	-0.445608	0.65588	Substance abuse	0.841732	LV circumferential strain AHA 16	left ventricle	0.919859	5.86816948089985
X24156.2.0	G0	26217	974	0.991623	-0.00841268	0.930898	1.05631	0.0322416	-0.260926	0.79415	Nervous system disorders	0.914183	LV circumferential strain AHA 16	left ventricle	0.945443	5.86816948089985
X24156.2.0	F0	25552	789	0.97958	-0.0206315	0.913085	1.05092	0.0358651	-0.575254	0.56512	Mental and behavioural disorders	0.784755	LV circumferential strain AHA 16	left ventricle	0.902141	5.86816948089985
X24156.2.0	G4	32663	171	0.943596	-0.0580567	0.815134	1.0923	0.0746678	-0.777534	0.436844	Sleep disorders	0.707463	LV circumferential strain AHA 16	left ventricle	0.866061	5.86816948089985
X24156.2.0	F5	29904	473	0.983606	-0.0165296	0.898392	1.0769	0.046235	-0.357512	0.720709	Neurotic disorders	0.87778	LV circumferential strain AHA 16	left ventricle	0.927321	5.86816948089985
X24157.2.0	G2	33345	55	1.13625	0.127733	0.874826	1.4758	0.133402	0.957506	0.338312	Epilepsy	0.618082	LV circumferential strain global	left ventricle	0.818459	3.35658580636825
X24157.2.0	G3	33181	111	1.33206	0.286724	1.11964	1.58478	0.0886343	3.23491	0.0012168	Transient ischemic attack	0.0122684	LV circumferential strain global	left ventricle	0.0428312	3.35658580636825
X24157.2.0	F3	33591	20	1.32468	0.281174	0.865177	2.02824	0.217348	1.29366	0.195784	Pyschotic disorders	0.465966	LV circumferential strain global	left ventricle	0.700276	3.35658580636825
X24157.2.0	F1	33606	121	0.992765	-0.00726179	0.833626	1.18228	0.0891386	-0.0814663	0.935071	Dementia	0.978424	LV circumferential strain global	left ventricle	0.990394	3.35658580636825
X24157.2.0	F2	31642	315	1.01838	0.0182159	0.90543	1.14543	0.0599814	0.303692	0.761362	Substance abuse	0.896934	LV circumferential strain global	left ventricle	0.935426	3.35658580636825
X24157.2.0	F0	25552	789	1.02489	0.024587	0.952754	1.10249	0.0372381	0.660266	0.509083	Mental and behavioural disorders	0.754608	LV circumferential strain global	left ventricle	0.889721	3.35658580636825
X24157.2.0	F5	29904	473	1.03158	0.0310877	0.937943	1.13456	0.0485489	0.640338	0.521953	Neurotic disorders	0.761342	LV circumferential strain global	left ventricle	0.889721	3.35658580636825
X24157.2.0	G4	32663	171	1.14857	0.138521	0.990395	1.33202	0.0755995	1.8323	0.0669068	Sleep disorders	0.249569	LV circumferential strain global	left ventricle	0.493521	3.35658580636825
X24157.2.0	G1	33573	46	0.850548	-0.161874	0.634659	1.13988	0.149387	-1.08359	0.278547	Parkinson disease	0.558407	LV circumferential strain global	left ventricle	0.775087	3.35658580636825
X24157.2.0	G0	26217	974	1.07624	0.0734694	1.00888	1.14809	0.0329759	2.22797	0.0258823	Nervous system disorders	0.130339	LV circumferential strain global	left ventricle	0.291694	3.35658580636825
X24157.2.0	F4	29373	318	1.03031	0.0298562	0.91729	1.15725	0.0592806	0.503641	0.614514	Mood disorders	0.818021	LV circumferential strain global	left ventricle	0.919859	3.35658580636825
X24158.2.0	F1	33606	121	0.89838	-0.107162	0.749933	1.07621	0.0921496	-1.16291	0.244864	Dementia	0.521239	LV radial strain AHA 1	left ventricle	0.727361	13.0017022235848
X24158.2.0	G3	33181	111	0.985001	-0.0151123	0.817382	1.18699	0.0951736	-0.158787	0.873837	Transient ischemic attack	0.951799	LV radial strain AHA 1	left ventricle	0.97122	13.0017022235848
X24158.2.0	G2	33345	55	0.893139	-0.113013	0.679776	1.17347	0.139277	-0.811425	0.417122	Epilepsy	0.691455	LV radial strain AHA 1	left ventricle	0.866061	13.0017022235848
X24158.2.0	F2	31642	315	1.08318	0.0799047	0.967546	1.21264	0.0576018	1.38719	0.165384	Substance abuse	0.424158	LV radial strain AHA 1	left ventricle	0.669138	13.0017022235848
X24158.2.0	F5	29904	473	1.00361	0.00360119	0.91614	1.09943	0.0465252	0.077403	0.938303	Neurotic disorders	0.979354	LV radial strain AHA 1	left ventricle	0.990394	13.0017022235848
X24158.2.0	F3	33591	20	0.737816	-0.30406	0.460491	1.18216	0.240516	-1.2642	0.206158	Pyschotic disorders	0.480254	LV radial strain AHA 1	left ventricle	0.704496	13.0017022235848
X24158.2.0	F4	29373	318	0.993325	-0.00669737	0.888546	1.11046	0.056874	-0.117758	0.906259	Mood disorders	0.96469	LV radial strain AHA 1	left ventricle	0.983061	13.0017022235848
X24158.2.0	G4	32663	171	0.926311	-0.0765454	0.797746	1.0756	0.0762359	-1.00406	0.31535	Sleep disorders	0.596955	LV radial strain AHA 1	left ventricle	0.802231	13.0017022235848
X24158.2.0	G1	33573	46	1.12026	0.113564	0.850122	1.47625	0.140788	0.806633	0.419878	Parkinson disease	0.693221	LV radial strain AHA 1	left ventricle	0.866061	13.0017022235848
X24158.2.0	F0	25552	789	1.00453	0.00452137	0.935626	1.07851	0.0362562	0.124706	0.900756	Mental and behavioural disorders	0.962487	LV radial strain AHA 1	left ventricle	0.981444	13.0017022235848
X24158.2.0	G0	26217	974	0.95142	-0.0497999	0.893017	1.01364	0.032322	-1.54074	0.123379	Nervous system disorders	0.358127	LV radial strain AHA 1	left ventricle	0.575224	13.0017022235848
X24159.2.0	F0	25552	789	0.986394	-0.0136992	0.917225	1.06078	0.037094	-0.369311	0.711896	Mental and behavioural disorders	0.871493	LV radial strain AHA 2	left ventricle	0.924203	11.7584413034805
X24159.2.0	G2	33345	55	0.843126	-0.170638	0.637192	1.11562	0.142883	-1.19425	0.23238	Epilepsy	0.507741	LV radial strain AHA 2	left ventricle	0.712244	11.7584413034805
X24159.2.0	G0	26217	974	0.959793	-0.0410374	0.899427	1.02421	0.0331433	-1.23818	0.21565	Nervous system disorders	0.490909	LV radial strain AHA 2	left ventricle	0.712244	11.7584413034805
X24159.2.0	F2	31642	315	0.949861	-0.0514391	0.844526	1.06834	0.0599711	-0.857732	0.391041	Substance abuse	0.667101	LV radial strain AHA 2	left ventricle	0.854676	11.7584413034805
X24159.2.0	F3	33591	20	0.544631	-0.607648	0.328981	0.901639	0.257202	-2.36253	0.0181506	Pyschotic disorders	0.102527	LV radial strain AHA 2	left ventricle	0.288117	11.7584413034805
X24159.2.0	F4	29373	318	1.00432	0.00431074	0.895419	1.12647	0.0585595	0.0736131	0.941318	Mood disorders	0.980581	LV radial strain AHA 2	left ventricle	0.990394	11.7584413034805
X24159.2.0	F1	33606	121	1.0146	0.0144923	0.849336	1.21202	0.0907121	0.159761	0.873069	Dementia	0.951799	LV radial strain AHA 2	left ventricle	0.97122	11.7584413034805
X24159.2.0	G1	33573	46	1.01193	0.0118605	0.75591	1.35466	0.148826	0.0796939	0.936481	Parkinson disease	0.979233	LV radial strain AHA 2	left ventricle	0.990394	11.7584413034805
X24159.2.0	F5	29904	473	0.993093	-0.00693078	0.904413	1.09047	0.0477247	-0.145224	0.884534	Neurotic disorders	0.956216	LV radial strain AHA 2	left ventricle	0.973938	11.7584413034805
X24159.2.0	G4	32663	171	0.905685	-0.0990636	0.773585	1.06034	0.0804385	-1.23154	0.218119	Sleep disorders	0.492748	LV radial strain AHA 2	left ventricle	0.712244	11.7584413034805
X24159.2.0	G3	33181	111	0.865339	-0.144634	0.712943	1.05031	0.0988387	-1.46333	0.143377	Transient ischemic attack	0.390056	LV radial strain AHA 2	left ventricle	0.611744	11.7584413034805
X24160.2.0	F4	29373	318	1.03575	0.0351254	0.92183	1.16375	0.0594502	0.590838	0.554629	Mood disorders	0.776986	LV radial strain AHA 3	left ventricle	0.899521	13.6529102856509
X24160.2.0	F3	33591	20	0.681312	-0.383734	0.41367	1.12212	0.254572	-1.50737	0.131716	Pyschotic disorders	0.370825	LV radial strain AHA 3	left ventricle	0.590045	13.6529102856509
X24160.2.0	G1	33573	46	0.920686	-0.0826357	0.67331	1.25895	0.159653	-0.517597	0.60474	Parkinson disease	0.812261	LV radial strain AHA 3	left ventricle	0.919859	13.6529102856509
X24160.2.0	G0	26217	974	1.00081	0.000808358	0.936134	1.06995	0.0340849	0.023716	0.981079	Nervous system disorders	0.994817	LV radial strain AHA 3	left ventricle	0.998068	13.6529102856509
X24160.2.0	F2	31642	315	0.971614	-0.0287972	0.864104	1.0925	0.0598304	-0.481313	0.630294	Substance abuse	0.829706	LV radial strain AHA 3	left ventricle	0.919859	13.6529102856509
X24160.2.0	F0	25552	789	1.02006	0.0198599	0.947625	1.09803	0.0375806	0.528461	0.59718	Mental and behavioural disorders	0.807785	LV radial strain AHA 3	left ventricle	0.919859	13.6529102856509
X24160.2.0	G2	33345	55	0.952915	-0.0482299	0.716944	1.26655	0.14517	-0.332231	0.739715	Epilepsy	0.887874	LV radial strain AHA 3	left ventricle	0.927321	13.6529102856509
X24160.2.0	F5	29904	473	1.02219	0.0219481	0.92928	1.12439	0.0486198	0.451422	0.651685	Neurotic disorders	0.840621	LV radial strain AHA 3	left ventricle	0.919859	13.6529102856509
X24160.2.0	G4	32663	171	1.05375	0.0523567	0.899871	1.23395	0.0805428	0.650048	0.515661	Sleep disorders	0.758297	LV radial strain AHA 3	left ventricle	0.889721	13.6529102856509
X24160.2.0	G3	33181	111	0.886738	-0.120206	0.72458	1.08519	0.103042	-1.16657	0.243382	Transient ischemic attack	0.519788	LV radial strain AHA 3	left ventricle	0.726021	13.6529102856509
X24160.2.0	F1	33606	121	1.05211	0.0508021	0.871935	1.26953	0.0958399	0.530073	0.596062	Dementia	0.807343	LV radial strain AHA 3	left ventricle	0.919859	13.6529102856509
X24161.2.0	F2	31642	315	0.948283	-0.0531019	0.84119	1.06901	0.0611418	-0.868503	0.385119	Substance abuse	0.662474	LV radial strain AHA 4	left ventricle	0.85259	17.8553384439708
X24161.2.0	F1	33606	121	0.943576	-0.0580789	0.7795	1.14219	0.0974628	-0.595908	0.551237	Dementia	0.775298	LV radial strain AHA 4	left ventricle	0.898312	17.8553384439708
X24161.2.0	F5	29904	473	1.00899	0.00895072	0.917162	1.11001	0.0486853	0.183849	0.854132	Neurotic disorders	0.944824	LV radial strain AHA 4	left ventricle	0.968292	17.8553384439708
X24161.2.0	F3	33591	20	0.534141	-0.627096	0.328099	0.869573	0.248649	-2.52201	0.0116686	Pyschotic disorders	0.0734134	LV radial strain AHA 4	left ventricle	0.228185	17.8553384439708
X24161.2.0	G4	32663	171	1.02148	0.0212536	0.867004	1.20348	0.0836574	0.254055	0.799453	Sleep disorders	0.916065	LV radial strain AHA 4	left ventricle	0.947499	17.8553384439708
X24161.2.0	G3	33181	111	0.871868	-0.137117	0.7132	1.06584	0.10249	-1.33786	0.180941	Transient ischemic attack	0.447877	LV radial strain AHA 4	left ventricle	0.682013	17.8553384439708
X24161.2.0	G0	26217	974	0.971933	-0.0284683	0.908466	1.03983	0.0344542	-0.826264	0.408654	Nervous system disorders	0.683373	LV radial strain AHA 4	left ventricle	0.862951	17.8553384439708
X24161.2.0	G1	33573	46	0.950926	-0.0503186	0.691489	1.3077	0.162549	-0.309561	0.756895	Parkinson disease	0.894314	LV radial strain AHA 4	left ventricle	0.933195	17.8553384439708
X24161.2.0	F4	29373	318	0.99167	-0.00836475	0.881619	1.11546	0.0600169	-0.139373	0.889155	Mood disorders	0.956417	LV radial strain AHA 4	left ventricle	0.976545	17.8553384439708
X24161.2.0	G2	33345	55	1.00196	0.00195346	0.753524	1.33229	0.145384	0.0134365	0.98928	Epilepsy	0.99694	LV radial strain AHA 4	left ventricle	0.999126	17.8553384439708
X24161.2.0	F0	25552	789	1.00801	0.00797314	0.935548	1.08607	0.0380596	0.209491	0.834065	Mental and behavioural disorders	0.936468	LV radial strain AHA 4	left ventricle	0.960238	17.8553384439708
X24162.2.0	G0	26217	974	0.935761	-0.0663956	0.876132	0.999448	0.0335942	-1.9764	0.0481095	Nervous system disorders	0.204403	LV radial strain AHA 5	left ventricle	0.416167	15.7942676225624
X24162.2.0	F4	29373	318	1.02352	0.0232442	0.91323	1.14712	0.0581704	0.399589	0.68946	Mood disorders	0.861216	LV radial strain AHA 5	left ventricle	0.919859	15.7942676225624
X24162.2.0	G1	33573	46	0.887554	-0.119286	0.656577	1.19979	0.153793	-0.775624	0.437971	Parkinson disease	0.708044	LV radial strain AHA 5	left ventricle	0.866061	15.7942676225624
X24162.2.0	G2	33345	55	0.902871	-0.102176	0.685249	1.18961	0.140716	-0.726114	0.467769	Epilepsy	0.72724	LV radial strain AHA 5	left ventricle	0.880695	15.7942676225624
X24162.2.0	G4	32663	171	0.961548	-0.0392112	0.819173	1.12867	0.0817613	-0.479582	0.631525	Sleep disorders	0.829706	LV radial strain AHA 5	left ventricle	0.919859	15.7942676225624
X24162.2.0	F3	33591	20	0.69331	-0.366278	0.437182	1.0995	0.235274	-1.55681	0.119515	Pyschotic disorders	0.351003	LV radial strain AHA 5	left ventricle	0.569545	15.7942676225624
X24162.2.0	F2	31642	315	0.983284	-0.0168575	0.874251	1.10591	0.0599656	-0.28112	0.778618	Substance abuse	0.905413	LV radial strain AHA 5	left ventricle	0.940218	15.7942676225624
X24162.2.0	F0	25552	789	1.00406	0.00404804	0.933857	1.07953	0.0369805	0.109464	0.912834	Mental and behavioural disorders	0.967919	LV radial strain AHA 5	left ventricle	0.985637	15.7942676225624
X24162.2.0	F1	33606	121	0.929876	-0.0727037	0.77675	1.11319	0.0918039	-0.791945	0.428393	Dementia	0.702089	LV radial strain AHA 5	left ventricle	0.866061	15.7942676225624
X24162.2.0	G3	33181	111	0.923985	-0.0790594	0.76305	1.11886	0.0976406	-0.809699	0.418113	Transient ischemic attack	0.692405	LV radial strain AHA 5	left ventricle	0.866061	15.7942676225624
X24162.2.0	F5	29904	473	0.980356	-0.0198398	0.89323	1.07598	0.047486	-0.417802	0.676092	Neurotic disorders	0.855861	LV radial strain AHA 5	left ventricle	0.919859	15.7942676225624
X24163.2.0	G0	26217	974	0.960453	-0.0403498	0.900868	1.02398	0.0326777	-1.23478	0.216912	Nervous system disorders	0.492253	LV radial strain AHA 6	left ventricle	0.712244	17.8703021241128
X24163.2.0	F0	25552	789	1.0359	0.0352754	0.965914	1.11097	0.0356923	0.988321	0.322995	Mental and behavioural disorders	0.604235	LV radial strain AHA 6	left ventricle	0.804954	17.8703021241128
X24163.2.0	G4	32663	171	0.968758	-0.03174	0.829449	1.13147	0.0792127	-0.400693	0.688646	Sleep disorders	0.861216	LV radial strain AHA 6	left ventricle	0.919859	17.8703021241128
X24163.2.0	G3	33181	111	1.10343	0.0984233	0.920057	1.32335	0.0927276	1.06142	0.288497	Transient ischemic attack	0.5689	LV radial strain AHA 6	left ventricle	0.781161	17.8703021241128
X24163.2.0	F4	29373	318	1.03387	0.0333082	0.926651	1.15349	0.0558617	0.596262	0.551	Mood disorders	0.775298	LV radial strain AHA 6	left ventricle	0.898312	17.8703021241128
X24163.2.0	F1	33606	121	0.957827	-0.043088	0.799891	1.14695	0.0919362	-0.468673	0.639303	Dementia	0.834316	LV radial strain AHA 6	left ventricle	0.919859	17.8703021241128
X24163.2.0	G2	33345	55	1.08202	0.0788339	0.831436	1.40814	0.134408	0.586527	0.557522	Epilepsy	0.779263	LV radial strain AHA 6	left ventricle	0.900219	17.8703021241128
X24163.2.0	F3	33591	20	0.894364	-0.111643	0.566923	1.41093	0.232601	-0.479976	0.631245	Pyschotic disorders	0.829706	LV radial strain AHA 6	left ventricle	0.919859	17.8703021241128
X24163.2.0	F5	29904	473	1.02629	0.0259527	0.938435	1.12237	0.0456611	0.568375	0.56978	Neurotic disorders	0.787892	LV radial strain AHA 6	left ventricle	0.90716	17.8703021241128
X24163.2.0	F2	31642	315	1.12994	0.122165	1.01167	1.26204	0.0564108	2.16563	0.0303391	Substance abuse	0.144481	LV radial strain AHA 6	left ventricle	0.309547	17.8703021241128
X24163.2.0	G1	33573	46	1.05823	0.0565932	0.791931	1.41406	0.147898	0.38265	0.701979	Parkinson disease	0.866032	LV radial strain AHA 6	left ventricle	0.922002	17.8703021241128
X24164.2.0	F2	31642	315	1.07012	0.0677708	0.956915	1.19672	0.0570477	1.18797	0.234846	Substance abuse	0.510355	LV radial strain AHA 7	left ventricle	0.712244	13.2520022237106
X24164.2.0	G1	33573	46	0.956519	-0.044455	0.713537	1.28224	0.149526	-0.297305	0.766233	Parkinson disease	0.898792	LV radial strain AHA 7	left ventricle	0.938136	13.2520022237106
X24164.2.0	F4	29373	318	1.02045	0.0202455	0.91105	1.14299	0.0578596	0.349908	0.726408	Mood disorders	0.881738	LV radial strain AHA 7	left ventricle	0.927321	13.2520022237106
X24164.2.0	F1	33606	121	1.04185	0.0410004	0.871648	1.24529	0.0910068	0.45052	0.652336	Dementia	0.840621	LV radial strain AHA 7	left ventricle	0.919859	13.2520022237106
X24164.2.0	F3	33591	20	0.792824	-0.232154	0.499178	1.25921	0.236044	-0.983522	0.325351	Pyschotic disorders	0.606543	LV radial strain AHA 7	left ventricle	0.806503	13.2520022237106
X24164.2.0	G4	32663	171	1.05235	0.051027	0.904554	1.2243	0.077216	0.660835	0.508718	Sleep disorders	0.754608	LV radial strain AHA 7	left ventricle	0.889721	13.2520022237106
X24164.2.0	G2	33345	55	0.886954	-0.119963	0.674212	1.16682	0.139925	-0.857333	0.391261	Epilepsy	0.667246	LV radial strain AHA 7	left ventricle	0.854676	13.2520022237106
X24164.2.0	F5	29904	473	0.996596	-0.00340961	0.908317	1.09345	0.0473232	-0.0720496	0.942562	Neurotic disorders	0.981254	LV radial strain AHA 7	left ventricle	0.990394	13.2520022237106
X24164.2.0	F0	25552	789	1.05616	0.0546367	0.983621	1.13404	0.0363022	1.50505	0.132311	Mental and behavioural disorders	0.371347	LV radial strain AHA 7	left ventricle	0.590045	13.2520022237106
X24164.2.0	G3	33181	111	0.850947	-0.161406	0.701726	1.0319	0.0983726	-1.64076	0.100848	Transient ischemic attack	0.317564	LV radial strain AHA 7	left ventricle	0.567591	13.2520022237106
X24164.2.0	G0	26217	974	1.00662	0.00659784	0.944249	1.07311	0.032635	0.20217	0.839783	Nervous system disorders	0.938411	LV radial strain AHA 7	left ventricle	0.961313	13.2520022237106
X24165.2.0	F1	33606	121	0.953663	-0.0474454	0.798834	1.1385	0.0903879	-0.524909	0.599647	Dementia	0.810289	LV radial strain AHA 8	left ventricle	0.919859	10.5456603099704
X24165.2.0	F2	31642	315	1.11229	0.106417	0.995923	1.24224	0.0563795	1.88751	0.0590923	Substance abuse	0.232401	LV radial strain AHA 8	left ventricle	0.465613	10.5456603099704
X24165.2.0	F5	29904	473	0.971238	-0.0291836	0.885046	1.06582	0.047415	-0.615494	0.538229	Neurotic disorders	0.771019	LV radial strain AHA 8	left ventricle	0.894992	10.5456603099704
X24165.2.0	F4	29373	318	1.10974	0.104128	0.992613	1.24069	0.0569104	1.82968	0.0672984	Mood disorders	0.25045	LV radial strain AHA 8	left ventricle	0.493521	10.5456603099704
X24165.2.0	G0	26217	974	1.00886	0.00881687	0.946686	1.07511	0.0324519	0.271691	0.78586	Nervous system disorders	0.909321	LV radial strain AHA 8	left ventricle	0.945443	10.5456603099704
X24165.2.0	F3	33591	20	0.909594	-0.0947567	0.576629	1.43482	0.232555	-0.40746	0.68367	Pyschotic disorders	0.860126	LV radial strain AHA 8	left ventricle	0.919859	10.5456603099704
X24165.2.0	G2	33345	55	1.11133	0.10556	0.852446	1.44884	0.135312	0.780125	0.435318	Epilepsy	0.707046	LV radial strain AHA 8	left ventricle	0.866061	10.5456603099704
X24165.2.0	G3	33181	111	0.891297	-0.115077	0.736603	1.07848	0.0972614	-1.18317	0.23674	Transient ischemic attack	0.512687	LV radial strain AHA 8	left ventricle	0.712244	10.5456603099704
X24165.2.0	F0	25552	789	1.03703	0.0363612	0.966253	1.11299	0.0360673	1.00815	0.313383	Mental and behavioural disorders	0.595536	LV radial strain AHA 8	left ventricle	0.802231	10.5456603099704
X24165.2.0	G1	33573	46	1.06358	0.0616377	0.798979	1.4158	0.145951	0.422318	0.672793	Parkinson disease	0.85423	LV radial strain AHA 8	left ventricle	0.919859	10.5456603099704
X24165.2.0	G4	32663	171	1.01358	0.0134874	0.870096	1.18072	0.0778786	0.173185	0.862506	Sleep disorders	0.948699	LV radial strain AHA 8	left ventricle	0.97122	10.5456603099704
X24166.2.0	G0	26217	974	1.00346	0.00345027	0.940645	1.07046	0.0329801	0.104617	0.91668	Nervous system disorders	0.969164	LV radial strain AHA 9	left ventricle	0.986762	11.8642851565888
X24166.2.0	F2	31642	315	1.00994	0.00988759	0.897548	1.1364	0.060193	0.164265	0.869523	Substance abuse	0.950313	LV radial strain AHA 9	left ventricle	0.97122	11.8642851565888
X24166.2.0	F4	29373	318	1.05451	0.0530718	0.941682	1.18085	0.0577357	0.919219	0.357981	Mood disorders	0.638834	LV radial strain AHA 9	left ventricle	0.834349	11.8642851565888
X24166.2.0	F1	33606	121	1.07148	0.0690381	0.898412	1.27788	0.0898816	0.768101	0.442427	Dementia	0.711423	LV radial strain AHA 9	left ventricle	0.866061	11.8642851565888
X24166.2.0	F5	29904	473	0.972587	-0.0277955	0.885848	1.06782	0.0476611	-0.58319	0.559765	Neurotic disorders	0.78129	LV radial strain AHA 9	left ventricle	0.901773	11.8642851565888
X24166.2.0	G4	32663	171	0.930468	-0.0720673	0.793745	1.09074	0.0810857	-0.88878	0.374121	Sleep disorders	0.652954	LV radial strain AHA 9	left ventricle	0.839443	11.8642851565888
X24166.2.0	F3	33591	20	0.831213	-0.184869	0.521709	1.32433	0.237646	-0.777918	0.436617	Pyschotic disorders	0.707349	LV radial strain AHA 9	left ventricle	0.866061	11.8642851565888
X24166.2.0	G2	33345	55	1.01844	0.0182748	0.776276	1.33616	0.138534	0.131916	0.895051	Epilepsy	0.959192	LV radial strain AHA 9	left ventricle	0.978441	11.8642851565888
X24166.2.0	G3	33181	111	0.843904	-0.169716	0.695816	1.02351	0.0984477	-1.72392	0.0847218	Transient ischemic attack	0.285213	LV radial strain AHA 9	left ventricle	0.520479	11.8642851565888
X24166.2.0	G1	33573	46	1.07345	0.0708784	0.802702	1.43552	0.148293	0.47796	0.632679	Parkinson disease	0.830074	LV radial strain AHA 9	left ventricle	0.919859	11.8642851565888
X24166.2.0	F0	25552	789	1.03534	0.0347277	0.963317	1.11274	0.0367866	0.944031	0.345154	Mental and behavioural disorders	0.625703	LV radial strain AHA 9	left ventricle	0.823555	11.8642851565888
X24167.2.0	F5	29904	473	0.99296	-0.0070645	0.905908	1.08838	0.0468134	-0.150907	0.880049	Neurotic disorders	0.954469	LV radial strain AHA 10	left ventricle	0.97122	13.573091421081
X24167.2.0	G3	33181	111	0.852515	-0.159564	0.702127	1.03512	0.0990208	-1.61142	0.107088	Transient ischemic attack	0.331361	LV radial strain AHA 10	left ventricle	0.567591	13.573091421081
X24167.2.0	F0	25552	789	0.975257	-0.0250544	0.907277	1.04833	0.0368647	-0.679631	0.496738	Mental and behavioural disorders	0.748675	LV radial strain AHA 10	left ventricle	0.889721	13.573091421081
X24167.2.0	G1	33573	46	1.11532	0.109144	0.836429	1.48721	0.146818	0.743399	0.45724	Parkinson disease	0.721264	LV radial strain AHA 10	left ventricle	0.880695	13.573091421081
X24167.2.0	F4	29373	318	0.986128	-0.0139688	0.88087	1.10396	0.0575911	-0.242552	0.808352	Mood disorders	0.922117	LV radial strain AHA 10	left ventricle	0.953233	13.573091421081
X24167.2.0	G0	26217	974	0.967483	-0.0330572	0.906892	1.03212	0.032998	-1.00179	0.316444	Nervous system disorders	0.598084	LV radial strain AHA 10	left ventricle	0.802231	13.573091421081
X24167.2.0	F1	33606	121	1.02768	0.0273087	0.862513	1.22449	0.0893963	0.305479	0.760002	Dementia	0.896263	LV radial strain AHA 10	left ventricle	0.935387	13.573091421081
X24167.2.0	F2	31642	315	0.991095	-0.00894516	0.882285	1.11332	0.0593351	-0.150757	0.880168	Substance abuse	0.954469	LV radial strain AHA 10	left ventricle	0.97122	13.573091421081
X24167.2.0	G2	33345	55	1.04686	0.0457998	0.800861	1.36843	0.13667	0.335113	0.73754	Epilepsy	0.887872	LV radial strain AHA 10	left ventricle	0.927321	13.573091421081
X24167.2.0	F3	33591	20	0.676838	-0.390323	0.418839	1.09376	0.244874	-1.59397	0.110942	Pyschotic disorders	0.337571	LV radial strain AHA 10	left ventricle	0.567591	13.573091421081
X24167.2.0	G4	32663	171	0.914736	-0.0891196	0.780758	1.0717	0.0808027	-1.10293	0.270058	Sleep disorders	0.54739	LV radial strain AHA 10	left ventricle	0.760484	13.573091421081
X24168.2.0	G3	33181	111	0.885437	-0.121673	0.729626	1.07452	0.0987517	-1.23212	0.217906	Transient ischemic attack	0.492748	LV radial strain AHA 11	left ventricle	0.712244	12.6047772582317
X24168.2.0	F2	31642	315	0.998073	-0.00192891	0.887116	1.12291	0.0601289	-0.0320795	0.974409	Substance abuse	0.99262	LV radial strain AHA 11	left ventricle	0.998068	12.6047772582317
X24168.2.0	F0	25552	789	1.00619	0.00617456	0.935596	1.08212	0.037116	0.166359	0.867875	Mental and behavioural disorders	0.949905	LV radial strain AHA 11	left ventricle	0.97122	12.6047772582317
X24168.2.0	G2	33345	55	0.94293	-0.0587633	0.716081	1.24164	0.14041	-0.418512	0.675573	Epilepsy	0.855861	LV radial strain AHA 11	left ventricle	0.919859	12.6047772582317
X24168.2.0	F4	29373	318	0.96557	-0.0350372	0.861144	1.08266	0.058397	-0.599982	0.548518	Mood disorders	0.775298	LV radial strain AHA 11	left ventricle	0.898312	12.6047772582317
X24168.2.0	F1	33606	121	1.16503	0.15275	0.978974	1.38646	0.0887774	1.7206	0.0853239	Dementia	0.286353	LV radial strain AHA 11	left ventricle	0.520479	12.6047772582317
X24168.2.0	G0	26217	974	0.991352	-0.00868551	0.92851	1.05845	0.033413	-0.259944	0.794907	Nervous system disorders	0.914526	LV radial strain AHA 11	left ventricle	0.945443	12.6047772582317
X24168.2.0	F3	33591	20	0.825229	-0.192094	0.518151	1.3143	0.237451	-0.808986	0.418523	Pyschotic disorders	0.692405	LV radial strain AHA 11	left ventricle	0.866061	12.6047772582317
X24168.2.0	F5	29904	473	0.968163	-0.0323546	0.881886	1.06288	0.0476221	-0.679403	0.496882	Neurotic disorders	0.748675	LV radial strain AHA 11	left ventricle	0.889721	12.6047772582317
X24168.2.0	G4	32663	171	1.01679	0.0166527	0.868201	1.19081	0.0806058	0.206594	0.836327	Sleep disorders	0.936713	LV radial strain AHA 11	left ventricle	0.960238	12.6047772582317
X24168.2.0	G1	33573	46	1.21146	0.19183	0.905059	1.6216	0.14877	1.28944	0.197247	Parkinson disease	0.467238	LV radial strain AHA 11	left ventricle	0.700276	12.6047772582317
X24169.2.0	F0	25552	789	1.01495	0.014839	0.944	1.09123	0.0369744	0.401332	0.688176	Mental and behavioural disorders	0.861216	LV radial strain AHA 12	left ventricle	0.919859	12.9434618580218
X24169.2.0	G3	33181	111	0.889449	-0.117153	0.733018	1.07926	0.098692	-1.18706	0.235206	Transient ischemic attack	0.510871	LV radial strain AHA 12	left ventricle	0.712244	12.9434618580218
X24169.2.0	G4	32663	171	1.04917	0.0480029	0.897898	1.22594	0.0794409	0.60426	0.545671	Sleep disorders	0.774764	LV radial strain AHA 12	left ventricle	0.898312	12.9434618580218
X24169.2.0	F4	29373	318	0.914636	-0.0892293	0.814698	1.02683	0.059036	-1.51144	0.130677	Mood disorders	0.370351	LV radial strain AHA 12	left ventricle	0.590045	12.9434618580218
X24169.2.0	F2	31642	315	1.01097	0.0109112	0.900607	1.13486	0.0589795	0.184999	0.853229	Substance abuse	0.94462	LV radial strain AHA 12	left ventricle	0.968292	12.9434618580218
X24169.2.0	F1	33606	121	1.06743	0.0652514	0.893303	1.27549	0.0908594	0.718158	0.47266	Dementia	0.732146	LV radial strain AHA 12	left ventricle	0.884687	12.9434618580218
X24169.2.0	G0	26217	974	1.00187	0.00187216	0.938834	1.06915	0.0331584	0.0564612	0.954974	Nervous system disorders	0.986867	LV radial strain AHA 12	left ventricle	0.997743	12.9434618580218
X24169.2.0	F3	33591	20	0.979189	-0.0210307	0.620679	1.54478	0.232612	-0.0904113	0.92796	Pyschotic disorders	0.975162	LV radial strain AHA 12	left ventricle	0.989987	12.9434618580218
X24169.2.0	G1	33573	46	1.07627	0.0734972	0.801524	1.44518	0.150379	0.488746	0.625022	Parkinson disease	0.825754	LV radial strain AHA 12	left ventricle	0.919859	12.9434618580218
X24169.2.0	G2	33345	55	0.970458	-0.0299876	0.738214	1.27577	0.139561	-0.214872	0.829867	Epilepsy	0.934313	LV radial strain AHA 12	left ventricle	0.960238	12.9434618580218
X24169.2.0	F5	29904	473	1.0009	0.000902585	0.911865	1.09864	0.0475345	0.018988	0.984851	Neurotic disorders	0.99578	LV radial strain AHA 12	left ventricle	0.998068	12.9434618580218
X24170.2.0	F1	33606	121	0.959312	-0.0415394	0.801843	1.1477	0.0914827	-0.454068	0.64978	Dementia	0.839967	LV radial strain AHA 13	left ventricle	0.919859	13.4322417191305
X24170.2.0	F4	29373	318	0.942086	-0.0596584	0.842185	1.05384	0.0571934	-1.0431	0.296903	Mood disorders	0.578519	LV radial strain AHA 13	left ventricle	0.794751	13.4322417191305
X24170.2.0	F5	29904	473	0.990159	-0.00989005	0.903516	1.08511	0.0467209	-0.211683	0.832354	Neurotic disorders	0.935186	LV radial strain AHA 13	left ventricle	0.960238	13.4322417191305
X24170.2.0	G3	33181	111	1.03412	0.03355	0.856594	1.24844	0.0960944	0.349136	0.726987	Transient ischemic attack	0.881848	LV radial strain AHA 13	left ventricle	0.927321	13.4322417191305
X24170.2.0	G1	33573	46	0.954852	-0.0461993	0.715507	1.27426	0.14723	-0.31379	0.75368	Parkinson disease	0.893031	LV radial strain AHA 13	left ventricle	0.932497	13.4322417191305
X24170.2.0	F3	33591	20	0.887459	-0.119393	0.565696	1.39224	0.229752	-0.519662	0.603299	Pyschotic disorders	0.811524	LV radial strain AHA 13	left ventricle	0.919859	13.4322417191305
X24170.2.0	F0	25552	789	1.02811	0.0277236	0.95747	1.10396	0.036319	0.763336	0.445263	Mental and behavioural disorders	0.712324	LV radial strain AHA 13	left ventricle	0.866061	13.4322417191305
X24170.2.0	G4	32663	171	1.03773	0.0370388	0.89549	1.20257	0.0752174	0.492423	0.62242	Sleep disorders	0.823422	LV radial strain AHA 13	left ventricle	0.919859	13.4322417191305
X24170.2.0	G0	26217	974	1.01082	0.0107647	0.948744	1.07696	0.0323376	0.332886	0.73922	Nervous system disorders	0.887872	LV radial strain AHA 13	left ventricle	0.927321	13.4322417191305
X24170.2.0	F2	31642	315	1.11739	0.110998	0.999267	1.24948	0.0570068	1.94709	0.0515234	Substance abuse	0.211775	LV radial strain AHA 13	left ventricle	0.426735	13.4322417191305
X24170.2.0	G2	33345	55	1.23879	0.214133	0.9513	1.61316	0.134727	1.58939	0.111972	Epilepsy	0.340062	LV radial strain AHA 13	left ventricle	0.567591	13.4322417191305
X24171.2.0	F3	33591	20	0.730063	-0.314624	0.460606	1.15716	0.234999	-1.33883	0.180625	Pyschotic disorders	0.447732	LV radial strain AHA 14	left ventricle	0.682013	12.7406676290748
X24171.2.0	F5	29904	473	0.981241	-0.0189371	0.894706	1.07615	0.0471045	-0.402023	0.687667	Neurotic disorders	0.861216	LV radial strain AHA 14	left ventricle	0.919859	12.7406676290748
X24171.2.0	F0	25552	789	1.02512	0.0248133	0.954848	1.10057	0.0362336	0.684815	0.493461	Mental and behavioural disorders	0.746009	LV radial strain AHA 14	left ventricle	0.889721	12.7406676290748
X24171.2.0	G4	32663	171	1.01607	0.0159393	0.877638	1.17633	0.074726	0.213304	0.83109	Sleep disorders	0.934702	LV radial strain AHA 14	left ventricle	0.960238	12.7406676290748
X24171.2.0	G3	33181	111	0.982998	-0.0171478	0.813482	1.18784	0.096575	-0.177559	0.859069	Transient ischemic attack	0.946188	LV radial strain AHA 14	left ventricle	0.97122	12.7406676290748
X24171.2.0	F1	33606	121	1.04072	0.0399145	0.871643	1.2426	0.0904555	0.441261	0.659024	Dementia	0.843403	LV radial strain AHA 14	left ventricle	0.919859	12.7406676290748
X24171.2.0	F2	31642	315	1.10391	0.0988554	0.988423	1.23288	0.0563785	1.75342	0.0795295	Substance abuse	0.273818	LV radial strain AHA 14	left ventricle	0.513659	12.7406676290748
X24171.2.0	G1	33573	46	1.13497	0.126602	0.857742	1.50179	0.142887	0.886027	0.375603	Parkinson disease	0.653916	LV radial strain AHA 14	left ventricle	0.839443	12.7406676290748
X24171.2.0	G2	33345	55	1.31972	0.277418	1.02035	1.70692	0.131263	2.11346	0.0345614	Epilepsy	0.159067	LV radial strain AHA 14	left ventricle	0.337934	12.7406676290748
X24171.2.0	F4	29373	318	1.03825	0.0375322	0.928378	1.16111	0.0570665	0.657692	0.510736	Mood disorders	0.75528	LV radial strain AHA 14	left ventricle	0.889721	12.7406676290748
X24171.2.0	G0	26217	974	1.02936	0.028936	0.966075	1.09679	0.0323728	0.893838	0.371408	Nervous system disorders	0.651843	LV radial strain AHA 14	left ventricle	0.839443	12.7406676290748
X24172.2.0	G2	33345	55	1.20396	0.185614	0.92756	1.56272	0.13307	1.39486	0.163058	Epilepsy	0.420024	LV radial strain AHA 15	left ventricle	0.666539	14.4406862400805
X24172.2.0	F5	29904	473	0.99038	-0.0096665	0.903425	1.0857	0.0468866	-0.206168	0.83666	Neurotic disorders	0.936713	LV radial strain AHA 15	left ventricle	0.960238	14.4406862400805
X24172.2.0	F1	33606	121	1.06918	0.0668876	0.895417	1.27665	0.0904879	0.739188	0.459793	Dementia	0.722656	LV radial strain AHA 15	left ventricle	0.880695	14.4406862400805
X24172.2.0	F3	33591	20	0.596272	-0.517058	0.375767	0.946173	0.23558	-2.19483	0.0281757	Pyschotic disorders	0.138072	LV radial strain AHA 15	left ventricle	0.304823	14.4406862400805
X24172.2.0	F0	25552	789	0.982634	-0.0175182	0.914747	1.05556	0.0365259	-0.479611	0.631504	Mental and behavioural disorders	0.829706	LV radial strain AHA 15	left ventricle	0.919859	14.4406862400805
X24172.2.0	F4	29373	318	1.00261	0.00260237	0.896228	1.12161	0.0572269	0.0454747	0.963729	Mood disorders	0.988484	LV radial strain AHA 15	left ventricle	0.997743	14.4406862400805
X24172.2.0	G4	32663	171	1.05775	0.056146	0.908973	1.23088	0.0773413	0.725951	0.467869	Sleep disorders	0.72724	LV radial strain AHA 15	left ventricle	0.880695	14.4406862400805
X24172.2.0	G1	33573	46	1.16855	0.155767	0.878622	1.55416	0.145496	1.07059	0.284353	Parkinson disease	0.564667	LV radial strain AHA 15	left ventricle	0.77591	14.4406862400805
X24172.2.0	G0	26217	974	1.0076	0.00757155	0.945309	1.074	0.0325591	0.232548	0.816112	Nervous system disorders	0.926245	LV radial strain AHA 15	left ventricle	0.956904	14.4406862400805
X24172.2.0	G3	33181	111	0.887586	-0.11925	0.733329	1.07429	0.0974058	-1.22426	0.220856	Transient ischemic attack	0.495761	LV radial strain AHA 15	left ventricle	0.712244	14.4406862400805
X24172.2.0	F2	31642	315	1.0965	0.092119	0.979372	1.22763	0.0576353	1.59831	0.109974	Substance abuse	0.336697	LV radial strain AHA 15	left ventricle	0.567591	14.4406862400805
X24173.2.0	F5	29904	473	1.00102	0.00102224	0.913641	1.09676	0.046603	0.0219352	0.9825	Neurotic disorders	0.995256	LV radial strain AHA 16	left ventricle	0.998068	13.5304154405729
X24173.2.0	F2	31642	315	1.22071	0.199429	1.09213	1.36442	0.056785	3.512	0.000444745	Substance abuse	0.0051975	LV radial strain AHA 16	left ventricle	0.0222261	13.5304154405729
X24173.2.0	G2	33345	55	1.12065	0.113908	0.861498	1.45776	0.134181	0.84891	0.395931	Epilepsy	0.671784	LV radial strain AHA 16	left ventricle	0.858091	13.5304154405729
X24173.2.0	F1	33606	121	1.06294	0.0610343	0.890688	1.26849	0.0902032	0.676631	0.49864	Dementia	0.749235	LV radial strain AHA 16	left ventricle	0.889721	13.5304154405729
X24173.2.0	F0	25552	789	1.05562	0.0541235	0.983742	1.13274	0.0359777	1.50437	0.132487	Mental and behavioural disorders	0.371629	LV radial strain AHA 16	left ventricle	0.590045	13.5304154405729
X24173.2.0	F3	33591	20	0.83423	-0.181246	0.533979	1.30331	0.227633	-0.796221	0.425904	Pyschotic disorders	0.699882	LV radial strain AHA 16	left ventricle	0.866061	13.5304154405729
X24173.2.0	F4	29373	318	0.973166	-0.0272007	0.870706	1.08768	0.0567611	-0.479214	0.631786	Mood disorders	0.829789	LV radial strain AHA 16	left ventricle	0.919859	13.5304154405729
X24173.2.0	G3	33181	111	1.00039	0.000387472	0.830135	1.20556	0.0951829	0.00407081	0.996752	Transient ischemic attack	0.999189	LV radial strain AHA 16	left ventricle	0.999425	13.5304154405729
X24173.2.0	G4	32663	171	1.05379	0.0523978	0.908478	1.22236	0.0757065	0.692118	0.488863	Sleep disorders	0.744185	LV radial strain AHA 16	left ventricle	0.889721	13.5304154405729
X24173.2.0	G1	33573	46	1.05964	0.0579246	0.796615	1.4095	0.145568	0.397921	0.690688	Parkinson disease	0.861216	LV radial strain AHA 16	left ventricle	0.919859	13.5304154405729
X24173.2.0	G0	26217	974	1.03915	0.038407	0.975568	1.10688	0.032216	1.19217	0.233194	Nervous system disorders	0.507938	LV radial strain AHA 16	left ventricle	0.712244	13.5304154405729
X24174.2.0	F3	33591	20	0.607886	-0.497767	0.395191	0.935057	0.219708	-2.26559	0.0234766	Pyschotic disorders	0.122057	LV radial strain global	left ventricle	0.291694	8.27378880062705
X24174.2.0	G2	33345	55	1.06919	0.066897	0.811902	1.408	0.140448	0.476313	0.633852	Epilepsy	0.830126	LV radial strain global	left ventricle	0.919859	8.27378880062705
X24174.2.0	G4	32663	171	1.00867	0.00862971	0.861724	1.18067	0.0803334	0.107424	0.914453	Sleep disorders	0.968383	LV radial strain global	left ventricle	0.985873	8.27378880062705
X24174.2.0	F4	29373	318	0.998815	-0.00118579	0.887957	1.12351	0.0600244	-0.0197551	0.984239	Mood disorders	0.995767	LV radial strain global	left ventricle	0.998068	8.27378880062705
X24174.2.0	F1	33606	121	1.05265	0.0513125	0.880074	1.25907	0.0913597	0.561654	0.574352	Dementia	0.790879	LV radial strain global	left ventricle	0.908638	8.27378880062705
X24174.2.0	F2	31642	315	1.08502	0.0816023	0.963545	1.22182	0.0605819	1.34698	0.177988	Substance abuse	0.442944	LV radial strain global	left ventricle	0.682013	8.27378880062705
X24174.2.0	F0	25552	789	1.01912	0.0189352	0.946227	1.09762	0.037862	0.50011	0.616997	Mental and behavioural disorders	0.819549	LV radial strain global	left ventricle	0.919859	8.27378880062705
X24174.2.0	G3	33181	111	0.865934	-0.143946	0.71453	1.04942	0.0980553	-1.46801	0.142102	Transient ischemic attack	0.387981	LV radial strain global	left ventricle	0.609998	8.27378880062705
X24174.2.0	F5	29904	473	0.992962	-0.00706331	0.902023	1.09307	0.0490068	-0.144129	0.885398	Neurotic disorders	0.956216	LV radial strain global	left ventricle	0.973938	8.27378880062705
X24174.2.0	G0	26217	974	0.983057	-0.0170878	0.920174	1.05024	0.0337274	-0.506643	0.612405	Nervous system disorders	0.817187	LV radial strain global	left ventricle	0.919859	8.27378880062705
X24174.2.0	G1	33573	46	1.07538	0.0726785	0.80195	1.44205	0.14969	0.485526	0.627303	Parkinson disease	0.827369	LV radial strain global	left ventricle	0.919859	8.27378880062705
X24175.2.0	G1	33573	46	1.19178	0.175452	0.90028	1.57768	0.143115	1.22595	0.220219	Parkinson disease	0.495416	LV longitudinal strain Segment 1	left ventricle	0.712244	6.91751040097541
X24175.2.0	F3	33591	20	1.36195	0.308916	0.890413	2.08319	0.216834	1.42467	0.154253	Pyschotic disorders	0.405565	LV longitudinal strain Segment 1	left ventricle	0.638789	6.91751040097541
X24175.2.0	F2	31642	315	1.04	0.0392213	0.928639	1.16472	0.0577848	0.678748	0.497298	Substance abuse	0.748686	LV longitudinal strain Segment 1	left ventricle	0.889721	6.91751040097541
X24175.2.0	G4	32663	171	1.18551	0.17017	1.02211	1.37503	0.0756667	2.24895	0.0245159	Sleep disorders	0.125775	LV longitudinal strain Segment 1	left ventricle	0.291694	6.91751040097541
X24175.2.0	F0	25552	789	1.13241	0.124352	1.05614	1.2142	0.035577	3.49528	0.000473568	Mental and behavioural disorders	0.00550686	LV longitudinal strain Segment 1	left ventricle	0.0222261	6.91751040097541
X24175.2.0	G0	26217	974	1.14065	0.131599	1.07215	1.21353	0.0315998	4.16455	3.12e-05	Nervous system disorders	0.000491939	LV longitudinal strain Segment 1	left ventricle	0.0036608	6.91751040097541
X24175.2.0	F1	33606	121	1.06209	0.0602414	0.891067	1.26594	0.0895817	0.672475	0.501282	Dementia	0.751235	LV longitudinal strain Segment 1	left ventricle	0.889721	6.91751040097541
X24175.2.0	G3	33181	111	1.23502	0.21109	1.03106	1.47934	0.0920962	2.29206	0.0219024	Transient ischemic attack	0.117171	LV longitudinal strain Segment 1	left ventricle	0.291694	6.91751040097541
X24175.2.0	F4	29373	318	1.15998	0.148402	1.04054	1.29313	0.0554417	2.67671	0.0074348	Mood disorders	0.0521599	LV longitudinal strain Segment 1	left ventricle	0.163565	6.91751040097541
X24175.2.0	F5	29904	473	1.03082	0.0303532	0.942153	1.12783	0.0458889	0.66145	0.508324	Neurotic disorders	0.754608	LV longitudinal strain Segment 1	left ventricle	0.889721	6.91751040097541
X24175.2.0	G2	33345	55	1.15715	0.145962	0.890379	1.50386	0.133712	1.09162	0.275001	Epilepsy	0.554283	LV longitudinal strain Segment 1	left ventricle	0.771317	6.91751040097541
X24176.2.0	F1	33606	121	1.2192	0.198197	1.0201	1.45717	0.0909694	2.17872	0.0293525	Dementia	0.141444	LV longitudinal strain Segment 2	left ventricle	0.308421	7.39534383039186
X24176.2.0	G3	33181	111	1.17943	0.165034	0.977746	1.42272	0.0956852	1.72476	0.0845704	Transient ischemic attack	0.284991	LV longitudinal strain Segment 2	left ventricle	0.520479	7.39534383039186
X24176.2.0	F2	31642	315	1.01573	0.0156104	0.904253	1.14096	0.0593155	0.263176	0.792415	Substance abuse	0.913682	LV longitudinal strain Segment 2	left ventricle	0.945443	7.39534383039186
X24176.2.0	F4	29373	318	1.0605	0.0587428	0.947095	1.18749	0.0577047	1.01799	0.308683	Mood disorders	0.589793	LV longitudinal strain Segment 2	left ventricle	0.802049	7.39534383039186
X24176.2.0	F5	29904	473	1.01929	0.0191024	0.928917	1.11845	0.0473674	0.403282	0.686741	Neurotic disorders	0.861216	LV longitudinal strain Segment 2	left ventricle	0.919859	7.39534383039186
X24176.2.0	F0	25552	789	1.06494	0.0629176	0.991186	1.14418	0.0366184	1.7182	0.0857607	Mental and behavioural disorders	0.287623	LV longitudinal strain Segment 2	left ventricle	0.520479	7.39534383039186
X24176.2.0	G2	33345	55	1.072	0.069522	0.816342	1.40771	0.139005	0.500141	0.616976	Epilepsy	0.819549	LV longitudinal strain Segment 2	left ventricle	0.919859	7.39534383039186
X24176.2.0	G1	33573	46	0.998223	-0.00177867	0.738171	1.34989	0.153983	-0.0115511	0.990784	Parkinson disease	0.997179	LV longitudinal strain Segment 2	left ventricle	0.999126	7.39534383039186
X24176.2.0	F3	33591	20	1.34828	0.298832	0.869905	2.08973	0.223578	1.33659	0.181355	Pyschotic disorders	0.448376	LV longitudinal strain Segment 2	left ventricle	0.682013	7.39534383039186
X24176.2.0	G0	26217	974	1.08448	0.0811049	1.01657	1.15693	0.0329936	2.4582	0.0139636	Nervous system disorders	0.0841484	LV longitudinal strain Segment 2	left ventricle	0.258694	7.39534383039186
X24176.2.0	G4	32663	171	1.13325	0.125087	0.96821	1.32642	0.0803042	1.55766	0.119314	Sleep disorders	0.350671	LV longitudinal strain Segment 2	left ventricle	0.569545	7.39534383039186
X24177.2.0	F3	33591	20	0.962103	-0.0386338	0.617222	1.49969	0.22648	-0.170584	0.864551	Pyschotic disorders	0.949053	LV longitudinal strain Segment 3	left ventricle	0.97122	4.9942517913356
X24177.2.0	F2	31642	315	0.962446	-0.0382774	0.859738	1.07742	0.0575779	-0.664793	0.506183	Substance abuse	0.754044	LV longitudinal strain Segment 3	left ventricle	0.889721	4.9942517913356
X24177.2.0	F0	25552	789	0.95635	-0.0446312	0.891107	1.02637	0.0360515	-1.23798	0.215722	Mental and behavioural disorders	0.490909	LV longitudinal strain Segment 3	left ventricle	0.712244	4.9942517913356
X24177.2.0	F4	29373	318	0.909495	-0.0948656	0.815172	1.01473	0.0558634	-1.69817	0.0894753	Mood disorders	0.294461	LV longitudinal strain Segment 3	left ventricle	0.533819	4.9942517913356
X24177.2.0	F1	33606	121	1.09138	0.0874425	0.907945	1.31187	0.0938866	0.931363	0.351666	Dementia	0.633139	LV longitudinal strain Segment 3	left ventricle	0.833578	4.9942517913356
X24177.2.0	G0	26217	974	1.07023	0.067877	1.00311	1.14185	0.0330492	2.05382	0.0399936	Nervous system disorders	0.176316	LV longitudinal strain Segment 3	left ventricle	0.363577	4.9942517913356
X24177.2.0	G1	33573	46	1.01174	0.0116736	0.754697	1.35634	0.14955	0.0780579	0.937782	Parkinson disease	0.979354	LV longitudinal strain Segment 3	left ventricle	0.990394	4.9942517913356
X24177.2.0	G2	33345	55	0.988678	-0.0113869	0.754869	1.29491	0.137668	-0.0827124	0.93408	Epilepsy	0.977803	LV longitudinal strain Segment 3	left ventricle	0.990394	4.9942517913356
X24177.2.0	F5	29904	473	0.966552	-0.0340198	0.882496	1.05862	0.04642	-0.732869	0.463638	Neurotic disorders	0.72549	LV longitudinal strain Segment 3	left ventricle	0.880695	4.9942517913356
X24177.2.0	G4	32663	171	1.13219	0.124155	0.96816	1.32401	0.0798549	1.55475	0.120005	Sleep disorders	0.351653	LV longitudinal strain Segment 3	left ventricle	0.569545	4.9942517913356
X24177.2.0	G3	33181	111	1.07286	0.0703324	0.885711	1.29956	0.0978063	0.719099	0.47208	Transient ischemic attack	0.732146	LV longitudinal strain Segment 3	left ventricle	0.884687	4.9942517913356
X24178.2.0	F0	25552	789	1.02428	0.0239923	0.952466	1.10151	0.0370891	0.646883	0.517707	Mental and behavioural disorders	0.759052	LV longitudinal strain Segment 4	left ventricle	0.889721	5.65199176562991
X24178.2.0	G1	33573	46	0.936889	-0.0651903	0.696794	1.25971	0.151062	-0.431548	0.66607	Parkinson disease	0.848102	LV longitudinal strain Segment 4	left ventricle	0.919859	5.65199176562991
X24178.2.0	F5	29904	473	0.988302	-0.011767	0.90046	1.08471	0.0474922	-0.247767	0.804315	Neurotic disorders	0.919431	LV longitudinal strain Segment 4	left ventricle	0.950063	5.65199176562991
X24178.2.0	G4	32663	171	1.0746	0.071948	0.916743	1.25964	0.0810608	0.887581	0.374766	Sleep disorders	0.652963	LV longitudinal strain Segment 4	left ventricle	0.839443	5.65199176562991
X24178.2.0	F1	33606	121	1.03424	0.0336689	0.862326	1.24043	0.0927518	0.363	0.716605	Dementia	0.874863	LV longitudinal strain Segment 4	left ventricle	0.927321	5.65199176562991
X24178.2.0	F2	31642	315	1.035	0.0344014	0.921035	1.16307	0.0595207	0.577973	0.563282	Substance abuse	0.783057	LV longitudinal strain Segment 4	left ventricle	0.902141	5.65199176562991
X24178.2.0	F4	29373	318	1.01521	0.0150975	0.905221	1.13857	0.0585079	0.258042	0.796375	Mood disorders	0.914526	LV longitudinal strain Segment 4	left ventricle	0.945443	5.65199176562991
X24178.2.0	G3	33181	111	1.09197	0.0879802	0.899287	1.32593	0.0990495	0.888245	0.374409	Transient ischemic attack	0.652963	LV longitudinal strain Segment 4	left ventricle	0.839443	5.65199176562991
X24178.2.0	G0	26217	974	1.00064	0.000642529	0.937302	1.06826	0.0333642	0.019258	0.984635	Nervous system disorders	0.995767	LV longitudinal strain Segment 4	left ventricle	0.998068	5.65199176562991
X24178.2.0	G2	33345	55	1.04783	0.0467202	0.794916	1.38121	0.140941	0.331488	0.740276	Epilepsy	0.887975	LV longitudinal strain Segment 4	left ventricle	0.927321	5.65199176562991
X24178.2.0	F3	33591	20	0.798076	-0.225551	0.511431	1.24538	0.22704	-0.993441	0.320495	Pyschotic disorders	0.602305	LV longitudinal strain Segment 4	left ventricle	0.804954	5.65199176562991
X24179.2.0	G3	33181	111	1.00007	6.79e-05	0.831618	1.20264	0.0941085	0.000721176	0.999425	Transient ischemic attack	0.999907	LV longitudinal strain Segment 5	left ventricle	0.999425	4.56684771636582
X24179.2.0	G2	33345	55	1.03627	0.0356236	0.794019	1.35242	0.135855	0.262217	0.793154	Epilepsy	0.913984	LV longitudinal strain Segment 5	left ventricle	0.945443	4.56684771636582
X24179.2.0	F0	25552	789	1.02561	0.025292	0.956094	1.10019	0.0358122	0.70624	0.480039	Mental and behavioural disorders	0.738605	LV longitudinal strain Segment 5	left ventricle	0.889721	4.56684771636582
X24179.2.0	F1	33606	121	0.977212	-0.0230515	0.821155	1.16293	0.0887727	-0.259669	0.795119	Dementia	0.914526	LV longitudinal strain Segment 5	left ventricle	0.945443	4.56684771636582
X24179.2.0	G1	33573	46	1.00957	0.00952048	0.759905	1.34125	0.144943	0.0656844	0.947629	Parkinson disease	0.984862	LV longitudinal strain Segment 5	left ventricle	0.994234	4.56684771636582
X24179.2.0	F3	33591	20	1.07743	0.0745757	0.689434	1.68377	0.22779	0.327388	0.743374	Pyschotic disorders	0.889879	LV longitudinal strain Segment 5	left ventricle	0.927402	4.56684771636582
X24179.2.0	F4	29373	318	1.02025	0.0200478	0.913495	1.13948	0.0563912	0.355513	0.722205	Mood disorders	0.878647	LV longitudinal strain Segment 5	left ventricle	0.927321	4.56684771636582
X24179.2.0	F5	29904	473	1.04851	0.0473655	0.956901	1.14888	0.046644	1.01547	0.309883	Neurotic disorders	0.591168	LV longitudinal strain Segment 5	left ventricle	0.802049	4.56684771636582
X24179.2.0	F2	31642	315	1.0398	0.039032	0.928284	1.16472	0.0578837	0.674317	0.50011	Substance abuse	0.749936	LV longitudinal strain Segment 5	left ventricle	0.889721	4.56684771636582
X24179.2.0	G0	26217	974	0.969415	-0.0310626	0.911068	1.0315	0.0316715	-0.980773	0.326705	Nervous system disorders	0.607273	LV longitudinal strain Segment 5	left ventricle	0.807018	4.56684771636582
X24179.2.0	G4	32663	171	0.96665	-0.0339187	0.833838	1.12062	0.075408	-0.449802	0.652853	Sleep disorders	0.840759	LV longitudinal strain Segment 5	left ventricle	0.919859	4.56684771636582
X24180.2.0	F1	33606	121	0.921535	-0.081714	0.775042	1.09572	0.08833	-0.925099	0.354915	Dementia	0.635437	LV longitudinal strain Segment 6	left ventricle	0.834349	4.8425069738313
X24180.2.0	G4	32663	171	1.07307	0.070527	0.923059	1.24747	0.0768328	0.917928	0.358656	Sleep disorders	0.639344	LV longitudinal strain Segment 6	left ventricle	0.834349	4.8425069738313
X24180.2.0	G3	33181	111	1.15532	0.144374	0.954099	1.39897	0.097635	1.47871	0.139219	Transient ischemic attack	0.383358	LV longitudinal strain Segment 6	left ventricle	0.608758	4.8425069738313
X24180.2.0	F0	25552	789	0.974531	-0.0257988	0.909331	1.04441	0.0353311	-0.730203	0.465266	Mental and behavioural disorders	0.72578	LV longitudinal strain Segment 6	left ventricle	0.880695	4.8425069738313
X24180.2.0	G0	26217	974	1.02129	0.0210622	0.958741	1.08791	0.0322436	0.653222	0.513613	Nervous system disorders	0.75681	LV longitudinal strain Segment 6	left ventricle	0.889721	4.8425069738313
X24180.2.0	F3	33591	20	1.3475	0.298249	0.847765	2.14181	0.236433	1.26145	0.207146	Pyschotic disorders	0.481643	LV longitudinal strain Segment 6	left ventricle	0.704496	4.8425069738313
X24180.2.0	F4	29373	318	0.99104	-0.00900036	0.887235	1.10699	0.0564524	-0.159433	0.873328	Mood disorders	0.951799	LV longitudinal strain Segment 6	left ventricle	0.97122	4.8425069738313
X24180.2.0	F5	29904	473	0.957305	-0.0436334	0.874527	1.04792	0.0461428	-0.945617	0.344344	Neurotic disorders	0.625031	LV longitudinal strain Segment 6	left ventricle	0.823555	4.8425069738313
X24180.2.0	F2	31642	315	0.987947	-0.0121262	0.885005	1.10286	0.0561418	-0.215992	0.828994	Substance abuse	0.933757	LV longitudinal strain Segment 6	left ventricle	0.960238	4.8425069738313
X24180.2.0	G1	33573	46	0.938971	-0.062971	0.709932	1.2419	0.142663	-0.441395	0.658927	Parkinson disease	0.843403	LV longitudinal strain Segment 6	left ventricle	0.919859	4.8425069738313
X24180.2.0	G2	33345	55	0.951504	-0.0497111	0.732816	1.23545	0.133242	-0.373089	0.709082	Epilepsy	0.869638	LV longitudinal strain Segment 6	left ventricle	0.924203	4.8425069738313
X24181.2.0	F3	33591	20	1.31117	0.270919	0.853552	2.01413	0.219018	1.23697	0.216098	Pyschotic disorders	0.490909	LV longitudinal strain global	left ventricle	0.712244	2.75453852355947
X24181.2.0	G3	33181	111	1.32197	0.279126	1.1083	1.57684	0.0899497	3.10314	0.00191481	Transient ischemic attack	0.0177084	LV longitudinal strain global	left ventricle	0.061274	2.75453852355947
X24181.2.0	F2	31642	315	1.02308	0.0228177	0.912619	1.14691	0.058294	0.391425	0.695483	Substance abuse	0.861396	LV longitudinal strain global	left ventricle	0.919859	2.75453852355947
X24181.2.0	G0	26217	974	1.09638	0.0920153	1.02849	1.16875	0.0326147	2.82129	0.00478314	Nervous system disorders	0.037177	LV longitudinal strain global	left ventricle	0.116115	2.75453852355947
X24181.2.0	F4	29373	318	1.07233	0.0698376	0.958001	1.20031	0.0575234	1.21407	0.22472	Mood disorders	0.497948	LV longitudinal strain global	left ventricle	0.712244	2.75453852355947
X24181.2.0	F5	29904	473	1.0022	0.00219967	0.912938	1.10019	0.0475962	0.0462153	0.963139	Neurotic disorders	0.988484	LV longitudinal strain global	left ventricle	0.997743	2.75453852355947
X24181.2.0	G4	32663	171	1.1857	0.170331	1.02088	1.37713	0.0763628	2.23055	0.025711	Sleep disorders	0.129609	LV longitudinal strain global	left ventricle	0.291694	2.75453852355947
X24181.2.0	G1	33573	46	0.982028	-0.0181351	0.735844	1.31058	0.147249	-0.12316	0.90198	Parkinson disease	0.962487	LV longitudinal strain global	left ventricle	0.981444	2.75453852355947
X24181.2.0	F0	25552	789	1.06343	0.0614974	0.990283	1.14197	0.0363585	1.69142	0.0907575	Mental and behavioural disorders	0.296839	LV longitudinal strain global	left ventricle	0.536918	2.75453852355947
X24181.2.0	F1	33606	121	1.10034	0.0956205	0.924383	1.30979	0.0889043	1.07554	0.282131	Dementia	0.56289	LV longitudinal strain global	left ventricle	0.77591	2.75453852355947
X24181.2.0	G2	33345	55	1.04777	0.0466617	0.801944	1.36894	0.13642	0.342044	0.732318	Epilepsy	0.885282	LV longitudinal strain global	left ventricle	0.927321	2.75453852355947

## Sheet: S7
Table S7. Sensitivity analysis of logistic regression models after exclusion of rare disorders
target	heart_index	numberAll	numberTarget	coef	std	tvalue	pvalue	separateFDR	Disease	Padj_FDR_overall
F0	X24100.2.0	33571	8030	-0.0883894	0.0172761	-5.11627	3.11636e-07	6.23271e-07	Mental and behavioural disorders	6.38853e-06
F0	X24101.2.0	33571	8030	-0.0438468	0.0165754	-2.6453	0.00816185	0.0163237	Mental and behavioural disorders	0.0444024
F0	X24102.2.0	33571	8030	-0.0891164	0.0156899	-5.67987	1.34797e-08	2.69595e-08	Mental and behavioural disorders	3.68446e-07
F0	X24103.2.0	33571	8030	-0.0214303	0.013667	-1.56804	0.116873	0.116873	Mental and behavioural disorders	0.254327
F0	X24104.2.0	33571	8030	-0.0252242	0.0148523	-1.69834	0.0894442	0.178888	Mental and behavioural disorders	0.240225
F0	X24105.2.0	33571	8030	-0.0579115	0.0210867	-2.74635	0.00602617	0.0120523	Mental and behavioural disorders	0.0376864
F0	X24106.2.0	33571	8030	-0.128235	0.0180663	-7.09804	1.26542e-12	2.53085e-12	Mental and behavioural disorders	2.0753e-10
F0	X24107.2.0	33571	8030	-0.110682	0.0179117	-6.17932	6.43792e-10	1.28758e-09	Mental and behavioural disorders	3.51939e-08
F0	X24108.2.0	33571	8030	-0.0903821	0.0158291	-5.70987	1.13065e-08	2.2613e-08	Mental and behavioural disorders	3.68446e-07
F0	X24109.2.0	33571	8030	0.0153264	0.0139935	1.09525	0.273408	0.273408	Mental and behavioural disorders	0.464492
F0	X24110.2.0	33571	8030	-0.0589374	0.0143353	-4.11134	3.93369e-05	7.86739e-05	Mental and behavioural disorders	0.000586478
F0	X24111.2.0	33571	8030	-0.024243	0.0141547	-1.71271	0.0867651	0.17353	Mental and behavioural disorders	0.240225
F0	X24112.2.0	33571	8030	-0.0840145	0.0143156	-5.86875	4.39096e-09	8.78191e-09	Mental and behavioural disorders	1.80029e-07
F0	X24113.2.0	33571	8030	-0.0231376	0.0134268	-1.72323	0.0848462	0.0969888	Mental and behavioural disorders	0.240225
F0	X24114.2.0	33571	8030	-0.0795394	0.0150128	-5.2981	1.17012e-07	2.34024e-07	Mental and behavioural disorders	2.74143e-06
F0	X24115.2.0	33571	8030	-0.0468727	0.015292	-3.06517	0.00217544	0.00435088	Mental and behavioural disorders	0.0204342
F0	X24116.2.0	33571	8030	-0.0861782	0.0139289	-6.18702	6.13117e-10	1.22623e-09	Mental and behavioural disorders	3.51939e-08
F0	X24117.2.0	33571	8030	-0.0215636	0.0136455	-1.58027	0.114045	0.22809	Mental and behavioural disorders	0.254327
F0	X24118.2.0	33571	8030	-0.0158523	0.0147757	-1.07286	0.283333	0.333218	Mental and behavioural disorders	0.464666
F0	X24119.2.0	33571	8030	-0.0134704	0.0148529	-0.906921	0.364449	0.364449	Mental and behavioural disorders	0.519736
F0	X24120.2.0	33571	8030	-0.000657175	0.0141179	-0.0465491	0.962873	0.962873	Mental and behavioural disorders	0.97476
F0	X24121.2.0	33571	8030	-0.0510314	0.0167877	-3.0398	0.00236737	0.00473474	Mental and behavioural disorders	0.0204342
F0	X24122.2.0	33571	8030	-0.0403353	0.0170215	-2.36967	0.0178039	0.0356078	Mental and behavioural disorders	0.076838
F0	X24123.2.0	33571	8030	-0.0101667	0.0141268	-0.719672	0.471727	0.471727	Mental and behavioural disorders	0.623897
F0	X24124.2.0	33571	8030	-0.00497963	0.0154791	-0.321701	0.747679	0.747679	Mental and behavioural disorders	0.821814
F0	X24125.2.0	33571	8030	-0.019963	0.0140499	-1.42087	0.155355	0.310709	Mental and behavioural disorders	0.303312
F0	X24126.2.0	33571	8030	-0.00741531	0.0143434	-0.516984	0.605167	0.824331	Mental and behavioural disorders	0.735166
F0	X24127.2.0	33571	8030	0.0136488	0.0160788	0.84887	0.395954	0.434701	Mental and behavioural disorders	0.545684
F0	X24128.2.0	33571	8030	0.0189831	0.0164473	1.15417	0.248429	0.27473	Mental and behavioural disorders	0.442852
F0	X24129.2.0	33571	8030	0.0263337	0.0163492	1.61071	0.107243	0.107243	Mental and behavioural disorders	0.254327
F0	X24130.2.0	33571	8030	0.0443965	0.0176328	2.51783	0.0118079	0.0236158	Mental and behavioural disorders	0.0553285
F0	X24131.2.0	33571	8030	0.0372745	0.0170778	2.18263	0.0290629	0.0581259	Mental and behavioural disorders	0.108326
F0	X24132.2.0	33571	8030	0.023679	0.0181982	1.30117	0.1932	0.3864	Mental and behavioural disorders	0.356009
F0	X24133.2.0	33571	8030	0.00840632	0.0186072	0.451777	0.651429	0.732732	Mental and behavioural disorders	0.765352
F0	X24134.2.0	33571	8030	0.0194414	0.0181004	1.07409	0.282784	0.282784	Mental and behavioural disorders	0.464666
F0	X24135.2.0	33571	8030	0.0170108	0.0179506	0.947648	0.343309	0.343309	Mental and behavioural disorders	0.508917
F0	X24136.2.0	33571	8030	0.00921337	0.0168305	0.54742	0.58409	0.803621	Mental and behavioural disorders	0.725292
F0	X24137.2.0	33571	8030	0.0279748	0.017497	1.59884	0.109857	0.219714	Mental and behavioural disorders	0.254327
F0	X24138.2.0	33571	8030	0.0193898	0.017035	1.13824	0.255022	0.510044	Mental and behavioural disorders	0.449716
F0	X24139.2.0	33571	8030	0.0102517	0.0169533	0.6047	0.545378	0.80161	Mental and behavioural disorders	0.693349
F0	X24140.2.0	33571	8030	0.0184539	0.0189777	0.972395	0.330854	0.330854	Mental and behavioural disorders	0.505122
F0	X24141.2.0	33571	8030	0.0503947	0.0133152	3.78475	0.000153862	0.000307724	Mental and behavioural disorders	0.00183778
F0	X24142.2.0	33571	8030	0.0159269	0.0143696	1.10837	0.267701	0.535402	Mental and behavioural disorders	0.46448
F0	X24143.2.0	33571	8030	0.00327851	0.0131119	0.250041	0.802556	0.802556	Mental and behavioural disorders	0.855805
F0	X24144.2.0	33571	8030	0.0224418	0.0130523	1.71937	0.0855461	0.133979	Mental and behavioural disorders	0.240225
F0	X24145.2.0	33571	8030	0.0130636	0.0135704	0.962653	0.335722	0.335722	Mental and behavioural disorders	0.505122
F0	X24146.2.0	33571	8030	0.0132827	0.0131424	1.01067	0.312172	0.312172	Mental and behavioural disorders	0.487584
F0	X24147.2.0	33571	8030	0.0262171	0.0137056	1.91287	0.055765	0.11153	Mental and behavioural disorders	0.182909
F0	X24148.2.0	33571	8030	0.0123251	0.0133691	0.921911	0.356575	0.356575	Mental and behavioural disorders	0.517507
F0	X24149.2.0	33571	8030	0.0209888	0.0132193	1.58774	0.112345	0.112345	Mental and behavioural disorders	0.254327
F0	X24150.2.0	33571	8030	0.00580585	0.013116	0.442654	0.658016	0.767955	Mental and behavioural disorders	0.765352
F0	X24151.2.0	33571	8030	0.00893071	0.0134408	0.664447	0.506404	0.506404	Mental and behavioural disorders	0.659129
F0	X24152.2.0	33571	8030	0.00425326	0.0134405	0.316452	0.75166	0.75166	Mental and behavioural disorders	0.821814
F0	X24153.2.0	33571	8030	0.00531041	0.0135793	0.391066	0.695748	0.695748	Mental and behavioural disorders	0.803541
F0	X24154.2.0	33571	8030	0.00819972	0.0133629	0.613617	0.539469	0.539469	Mental and behavioural disorders	0.691194
F0	X24155.2.0	33571	8030	0.0112478	0.01312	0.857299	0.39128	0.39128	Mental and behavioural disorders	0.543813
F0	X24156.2.0	33571	8030	0.019415	0.0132186	1.46876	0.141897	0.141897	Mental and behavioural disorders	0.287298
F0	X24157.2.0	33571	8030	0.0256544	0.0139535	1.83857	0.0659785	0.0659785	Mental and behavioural disorders	0.200379
F0	X24158.2.0	33571	8030	-0.0125123	0.0133203	-0.939346	0.347553	0.347553	Mental and behavioural disorders	0.508917
F0	X24159.2.0	33571	8030	0.00965502	0.0136647	0.706568	0.479835	0.7346	Mental and behavioural disorders	0.629544
F0	X24160.2.0	33571	8030	-0.00284511	0.0139422	-0.204065	0.838303	0.838303	Mental and behavioural disorders	0.875679
F0	X24161.2.0	33571	8030	-0.0257926	0.0139613	-1.84744	0.0646837	0.0646837	Mental and behavioural disorders	0.200153
F0	X24162.2.0	33571	8030	-0.0184575	0.0135543	-1.36175	0.173278	0.173278	Mental and behavioural disorders	0.330436
F0	X24163.2.0	33571	8030	-0.0248537	0.013173	-1.88671	0.059199	0.059199	Mental and behavioural disorders	0.186705
F0	X24164.2.0	33571	8030	-0.0231574	0.0135884	-1.7042	0.0883432	0.0883432	Mental and behavioural disorders	0.240225
F0	X24165.2.0	33571	8030	-0.00605168	0.0135616	-0.446236	0.655427	0.910052	Mental and behavioural disorders	0.765352
F0	X24166.2.0	33571	8030	-0.00477527	0.0136454	-0.349955	0.726373	0.726373	Mental and behavioural disorders	0.819553
F0	X24167.2.0	33571	8030	0.0178388	0.0134093	1.33033	0.18341	0.299271	Mental and behavioural disorders	0.345738
F0	X24168.2.0	33571	8030	-0.00771162	0.0135813	-0.567812	0.570162	0.570162	Mental and behavioural disorders	0.713791
F0	X24169.2.0	33571	8030	-0.0213512	0.0136001	-1.56992	0.116433	0.232865	Mental and behavioural disorders	0.254327
F0	X24170.2.0	33571	8030	-0.0289482	0.0134292	-2.15561	0.0311139	0.0622279	Mental and behavioural disorders	0.113393
F0	X24171.2.0	33571	8030	-0.0357057	0.0135463	-2.63583	0.00839313	0.0167863	Mental and behavioural disorders	0.0444024
F0	X24172.2.0	33571	8030	-0.0366931	0.0134074	-2.73678	0.00620447	0.0124089	Mental and behavioural disorders	0.0376864
F0	X24173.2.0	33571	8030	-0.0305486	0.0132605	-2.30373	0.0212376	0.0424752	Mental and behavioural disorders	0.0852595
F0	X24174.2.0	33571	8030	-0.0296854	0.0140107	-2.11877	0.0341102	0.0341102	Mental and behavioural disorders	0.12161
F0	X24175.2.0	33571	8030	0.037865	0.0131938	2.86991	0.00410593	0.00821187	Mental and behavioural disorders	0.0336687
F0	X24176.2.0	33571	8030	0.0228558	0.013474	1.6963	0.08983	0.170173	Mental and behavioural disorders	0.240225
F0	X24177.2.0	33571	8030	0.00286695	0.013343	0.214866	0.829872	0.981439	Mental and behavioural disorders	0.87243
F0	X24178.2.0	33571	8030	0.0216736	0.0136671	1.58583	0.112778	0.225556	Mental and behavioural disorders	0.254327
F0	X24179.2.0	33571	8030	0.040232	0.0132071	3.04623	0.00231728	0.00463455	Mental and behavioural disorders	0.0204342
F0	X24180.2.0	33571	8030	0.0345225	0.0133901	2.57822	0.0099312	0.0198624	Mental and behavioural disorders	0.0491547
F0	X24181.2.0	33571	8030	0.0511619	0.0135352	3.77991	0.000156884	0.000313767	Mental and behavioural disorders	0.00183778
G0	X24100.2.0	33527	7343	-0.0448063	0.0174391	-2.56929	0.0101906	0.0101906	Nervous system disorders	0.0491547
G0	X24101.2.0	33527	7343	-0.0169879	0.0165879	-1.02411	0.305782	0.305782	Nervous system disorders	0.486876
G0	X24102.2.0	33527	7343	-0.0501899	0.015938	-3.14908	0.00163785	0.00163785	Nervous system disorders	0.0167879
G0	X24103.2.0	33527	7343	-0.0226863	0.0138008	-1.64385	0.100208	0.116873	Nervous system disorders	0.249002
G0	X24104.2.0	33527	7343	-0.00702907	0.0150839	-0.465998	0.641217	0.641217	Nervous system disorders	0.765352
G0	X24105.2.0	33527	7343	-0.0311083	0.0213586	-1.45648	0.145261	0.145261	Nervous system disorders	0.290521
G0	X24106.2.0	33527	7343	-0.0789945	0.0183522	-4.30437	1.67464e-05	1.67464e-05	Nervous system disorders	0.00027464
G0	X24107.2.0	33527	7343	-0.0483247	0.0180937	-2.6708	0.00756714	0.00756714	Nervous system disorders	0.0427935
G0	X24108.2.0	33527	7343	-0.0716004	0.0160956	-4.44845	8.64913e-06	8.64913e-06	Nervous system disorders	0.000157606
G0	X24109.2.0	33527	7343	-0.0166256	0.0140524	-1.18312	0.236762	0.273408	Nervous system disorders	0.426691
G0	X24110.2.0	33527	7343	-0.0110486	0.0142752	-0.773969	0.438949	0.438949	Nervous system disorders	0.585266
G0	X24111.2.0	33527	7343	0.0121494	0.0137591	0.88301	0.377231	0.377231	Nervous system disorders	0.533326
G0	X24112.2.0	33527	7343	-0.0400187	0.0145009	-2.75973	0.00578487	0.00578487	Nervous system disorders	0.0376864
G0	X24113.2.0	33527	7343	-0.0223437	0.013463	-1.65963	0.0969888	0.0969888	Nervous system disorders	0.246181
G0	X24114.2.0	33527	7343	-0.022269	0.0149521	-1.48935	0.136395	0.136395	Nervous system disorders	0.27961
G0	X24115.2.0	33527	7343	-0.0216901	0.0152291	-1.42425	0.154373	0.154373	Nervous system disorders	0.303312
G0	X24116.2.0	33527	7343	-0.013816	0.013881	-0.995312	0.319584	0.319584	Nervous system disorders	0.494451
G0	X24117.2.0	33527	7343	0.0110916	0.0137342	0.807592	0.419325	0.419325	Nervous system disorders	0.568342
G0	X24118.2.0	33527	7343	0.0143865	0.0148674	0.967652	0.333218	0.333218	Nervous system disorders	0.505122
G0	X24119.2.0	33527	7343	0.0222387	0.0149187	1.49066	0.136051	0.272102	Nervous system disorders	0.27961
G0	X24120.2.0	33527	7343	-0.0256496	0.0151674	-1.6911	0.0908168	0.181634	Nervous system disorders	0.240225
G0	X24121.2.0	33527	7343	-0.000392457	0.016842	-0.0233022	0.981409	0.981409	Nervous system disorders	0.981439
G0	X24122.2.0	33527	7343	0.00996948	0.0170811	0.583656	0.559452	0.559452	Nervous system disorders	0.70577
G0	X24123.2.0	33527	7343	-0.0270436	0.0150593	-1.79581	0.0725244	0.145049	Nervous system disorders	0.216255
G0	X24124.2.0	33527	7343	0.0186157	0.01568	1.18723	0.235137	0.470274	Nervous system disorders	0.426691
G0	X24125.2.0	33527	7343	0.00241914	0.0142064	0.170285	0.864786	0.864786	Nervous system disorders	0.897626
G0	X24126.2.0	33527	7343	0.00321728	0.0144937	0.221978	0.824331	0.824331	Nervous system disorders	0.872196
G0	X24127.2.0	33527	7343	0.0127401	0.016309	0.781172	0.434701	0.434701	Nervous system disorders	0.584353
G0	X24128.2.0	33527	7343	0.0181943	0.0166579	1.09224	0.27473	0.27473	Nervous system disorders	0.464492
G0	X24129.2.0	33527	7343	0.0453698	0.0165037	2.74907	0.00597646	0.0119529	Nervous system disorders	0.0376864
G0	X24130.2.0	33527	7343	0.0146208	0.0178853	0.817473	0.413658	0.413658	Nervous system disorders	0.565333
G0	X24131.2.0	33527	7343	0.00664346	0.017339	0.383152	0.701607	0.701607	Nervous system disorders	0.80464
G0	X24132.2.0	33527	7343	0.00982955	0.0184137	0.533816	0.593469	0.593469	Nervous system disorders	0.726335
G0	X24133.2.0	33527	7343	-0.00645172	0.0188926	-0.341494	0.732732	0.732732	Nervous system disorders	0.819553
G0	X24134.2.0	33527	7343	0.0203258	0.0183905	1.10523	0.269058	0.282784	Nervous system disorders	0.46448
G0	X24135.2.0	33527	7343	0.0300645	0.0181468	1.65674	0.0975719	0.195144	Nervous system disorders	0.246181
G0	X24136.2.0	33527	7343	0.00425007	0.0170917	0.248663	0.803621	0.803621	Nervous system disorders	0.855805
G0	X24137.2.0	33527	7343	0.011335	0.0177337	0.639181	0.522705	0.522705	Nervous system disorders	0.674989
G0	X24138.2.0	33527	7343	-0.00159446	0.0172706	-0.0923227	0.926442	0.926442	Nervous system disorders	0.943705
G0	X24139.2.0	33527	7343	0.00431298	0.0171651	0.251264	0.80161	0.80161	Nervous system disorders	0.855805
G0	X24140.2.0	33527	7343	0.0198964	0.0192366	1.0343	0.300996	0.330854	Nervous system disorders	0.483954
G0	X24141.2.0	33527	7343	0.0272438	0.0134493	2.02566	0.0427995	0.0427995	Nervous system disorders	0.146232
G0	X24142.2.0	33527	7343	0.00538077	0.0145335	0.370231	0.71121	0.71121	Nervous system disorders	0.809989
G0	X24143.2.0	33527	7343	0.0173843	0.013297	1.30738	0.191084	0.382168	Nervous system disorders	0.356009
G0	X24144.2.0	33527	7343	0.0198616	0.0132535	1.49859	0.133979	0.133979	Nervous system disorders	0.27961
G0	X24145.2.0	33527	7343	0.0528831	0.0137153	3.85578	0.000115363	0.000230726	Nervous system disorders	0.00157662
G0	X24146.2.0	33527	7343	0.0215177	0.0132796	1.62036	0.105155	0.21031	Nervous system disorders	0.253609
G0	X24147.2.0	33527	7343	-0.00650369	0.0138565	-0.46936	0.638812	0.638812	Nervous system disorders	0.765352
G0	X24148.2.0	33527	7343	0.0296301	0.0135134	2.19265	0.0283329	0.0566657	Nervous system disorders	0.10806
G0	X24149.2.0	33527	7343	0.0259099	0.0133752	1.93716	0.0527253	0.105451	Nervous system disorders	0.176468
G0	X24150.2.0	33527	7343	0.00391054	0.0132538	0.295051	0.767955	0.767955	Nervous system disorders	0.83407
G0	X24151.2.0	33527	7343	0.0117277	0.0136042	0.862065	0.388652	0.506404	Nervous system disorders	0.543813
G0	X24152.2.0	33527	7343	0.0387593	0.0136276	2.84417	0.00445269	0.00890538	Nervous system disorders	0.0347734
G0	X24153.2.0	33527	7343	0.0261721	0.0137689	1.90081	0.0573269	0.114654	Nervous system disorders	0.184345
G0	X24154.2.0	33527	7343	0.0211717	0.0135384	1.56382	0.117859	0.235718	Nervous system disorders	0.254327
G0	X24155.2.0	33527	7343	0.0306709	0.0133215	2.30236	0.0213149	0.0426298	Nervous system disorders	0.0852595
G0	X24156.2.0	33527	7343	0.0322765	0.0134286	2.40356	0.0162363	0.0324726	Nervous system disorders	0.0719662
G0	X24157.2.0	33527	7343	0.0361592	0.0140423	2.57502	0.0100234	0.0200467	Nervous system disorders	0.0491547
G0	X24158.2.0	33527	7343	-0.0378242	0.0135071	-2.80032	0.00510527	0.0102105	Nervous system disorders	0.0364028
G0	X24159.2.0	33527	7343	0.00467202	0.0137812	0.339013	0.7346	0.7346	Nervous system disorders	0.819553
G0	X24160.2.0	33527	7343	-0.00456451	0.0141473	-0.322641	0.746967	0.838303	Nervous system disorders	0.821814
G0	X24161.2.0	33527	7343	-0.0397996	0.0141584	-2.81102	0.00493846	0.00987691	Nervous system disorders	0.0364028
G0	X24162.2.0	33527	7343	-0.0373219	0.0137092	-2.72239	0.00648116	0.0129623	Nervous system disorders	0.0379611
G0	X24163.2.0	33527	7343	-0.0422293	0.0133771	-3.15683	0.00159492	0.00318985	Nervous system disorders	0.0167879
G0	X24164.2.0	33527	7343	-0.0281127	0.0137452	-2.04527	0.0408279	0.0816557	Nervous system disorders	0.142463
G0	X24165.2.0	33527	7343	-0.00154802	0.0137025	-0.112974	0.910052	0.910052	Nervous system disorders	0.932803
G0	X24166.2.0	33527	7343	0.0148661	0.0137461	1.08148	0.279483	0.558966	Nervous system disorders	0.464666
G0	X24167.2.0	33527	7343	-0.0141102	0.0135936	-1.038	0.299271	0.299271	Nervous system disorders	0.483954
G0	X24168.2.0	33527	7343	-0.0228445	0.0137577	-1.66049	0.0968158	0.193632	Nervous system disorders	0.246181
G0	X24169.2.0	33527	7343	-0.0129512	0.0137502	-0.941891	0.346248	0.346248	Nervous system disorders	0.508917
G0	X24170.2.0	33527	7343	-0.0137702	0.0136081	-1.01191	0.311583	0.311583	Nervous system disorders	0.487584
G0	X24171.2.0	33527	7343	-0.0211581	0.0137122	-1.54302	0.122827	0.122827	Nervous system disorders	0.261605
G0	X24172.2.0	33527	7343	-0.0328098	0.0135822	-2.41565	0.015707	0.015707	Nervous system disorders	0.0715542
G0	X24173.2.0	33527	7343	-0.00726685	0.013421	-0.541455	0.588194	0.588194	Nervous system disorders	0.725292
G0	X24174.2.0	33527	7343	-0.0313134	0.0141345	-2.21539	0.0267331	0.0341102	Nervous system disorders	0.104387
G0	X24175.2.0	33527	7343	-0.00208754	0.0133723	-0.156109	0.875947	0.875947	Nervous system disorders	0.903493
G0	X24176.2.0	33527	7343	0.0187097	0.0136403	1.37165	0.170173	0.170173	Nervous system disorders	0.328334
G0	X24177.2.0	33527	7343	-0.000314191	0.013505	-0.0232648	0.981439	0.981439	Nervous system disorders	0.981439
G0	X24178.2.0	33527	7343	0.00615401	0.0138071	0.445713	0.655805	0.655805	Nervous system disorders	0.765352
G0	X24179.2.0	33527	7343	0.0314583	0.0133615	2.35439	0.0185531	0.0185531	Nervous system disorders	0.0780182
G0	X24180.2.0	33527	7343	0.0123124	0.0135315	0.909904	0.362873	0.362873	Nervous system disorders	0.519736
G0	X24181.2.0	33527	7343	0.0223019	0.0136845	1.62972	0.103161	0.103161	Nervous system disorders	0.252513

## Sheet: S8
Table S8. Sensitivity analysis of Cox proportional hazards models after exclusion of rare disorders
target	aging	numberAll	numberTarget	expcoef	coef	down	up	secoef	zvalue	pvalue	separateFDR	Disease	Padj_FDR_overall
F0	X24100.2.0	25541	778	0.926954	-0.0758514	0.846839	1.01465	0.0461198	-1.64466	0.10004	0.20008	Mental and behavioural disorders	0.341803
F0	X24101.2.0	25541	778	0.941381	-0.0604069	0.862226	1.0278	0.0448124	-1.348	0.177659	0.177659	Mental and behavioural disorders	0.471947
F0	X24102.2.0	25541	778	0.945481	-0.0560615	0.871345	1.02592	0.0416617	-1.34564	0.178419	0.356838	Mental and behavioural disorders	0.471947
F0	X24103.2.0	25541	778	1.00858	0.00854789	0.938587	1.0838	0.0366982	0.232924	0.815821	0.815821	Mental and behavioural disorders	0.910167
F0	X24104.2.0	25541	778	1.003	0.00299581	0.927041	1.08518	0.0401811	0.0745577	0.940567	0.940567	Mental and behavioural disorders	0.978585
F0	X24105.2.0	25541	778	0.985	-0.0151141	0.884015	1.09752	0.0551886	-0.273862	0.784191	0.784191	Mental and behavioural disorders	0.890311
F0	X24106.2.0	25541	778	0.851853	-0.160341	0.773733	0.937861	0.0490763	-3.26718	0.00108626	0.00217251	Mental and behavioural disorders	0.0134431
F0	X24107.2.0	25541	778	0.884909	-0.122271	0.804658	0.973163	0.0485047	-2.5208	0.0117087	0.0234175	Mental and behavioural disorders	0.0764538
F0	X24108.2.0	25541	778	0.884541	-0.122686	0.814159	0.961008	0.0423034	-2.90014	0.00372991	0.00745983	Mental and behavioural disorders	0.0339837
F0	X24109.2.0	25541	778	1.02213	0.021886	0.949329	1.10051	0.0376976	0.580567	0.561532	0.561532	Mental and behavioural disorders	0.719463
F0	X24110.2.0	25541	778	0.996417	-0.00358905	0.92769	1.07024	0.0364641	-0.0984268	0.921593	0.921593	Mental and behavioural disorders	0.978585
F0	X24111.2.0	25541	778	1.02031	0.0201097	0.955063	1.09002	0.0337188	0.596394	0.550912	0.550912	Mental and behavioural disorders	0.711414
F0	X24112.2.0	25541	778	0.960529	-0.0402708	0.891437	1.03498	0.0380873	-1.05733	0.290362	0.396803	Mental and behavioural disorders	0.573727
F0	X24113.2.0	25541	778	0.972081	-0.0283159	0.908125	1.04054	0.034724	-0.815456	0.414811	0.414811	Mental and behavioural disorders	0.627683
F0	X24114.2.0	25541	778	0.908093	-0.096408	0.839553	0.982229	0.0400403	-2.40777	0.0160501	0.0321003	Mental and behavioural disorders	0.0974898
F0	X24115.2.0	25541	778	0.919454	-0.0839749	0.848765	0.996031	0.0408158	-2.05741	0.0396467	0.0792934	Mental and behavioural disorders	0.176658
F0	X24116.2.0	25541	778	0.930737	-0.0717781	0.865143	1.00131	0.0372878	-1.92497	0.0542326	0.0542326	Mental and behavioural disorders	0.228055
F0	X24117.2.0	25541	778	1.02761	0.0272383	0.957687	1.10264	0.0359561	0.757542	0.448725	0.448725	Mental and behavioural disorders	0.640828
F0	X24118.2.0	25541	778	1.04628	0.0452378	0.969448	1.12919	0.0389122	1.16256	0.245008	0.283312	Mental and behavioural disorders	0.528701
F0	X24119.2.0	25541	778	1.04929	0.0481113	0.971955	1.13277	0.0390604	1.23172	0.218054	0.234309	Mental and behavioural disorders	0.51087
F0	X24120.2.0	25541	778	0.963736	-0.0369382	0.882353	1.05263	0.0450138	-0.820597	0.411876	0.490496	Mental and behavioural disorders	0.627683
F0	X24121.2.0	25541	778	1.07776	0.0748882	0.991655	1.17135	0.0424843	1.76273	0.0779468	0.155894	Mental and behavioural disorders	0.271984
F0	X24122.2.0	25541	778	1.0822	0.0789926	0.994827	1.17724	0.0429494	1.8392	0.0658858	0.131772	Mental and behavioural disorders	0.253539
F0	X24123.2.0	25541	778	0.96834	-0.0321724	0.889601	1.05405	0.0432713	-0.743505	0.457176	0.457176	Mental and behavioural disorders	0.640828
F0	X24124.2.0	25541	778	1.03862	0.0378937	0.958422	1.12553	0.041001	0.924215	0.355375	0.355375	Mental and behavioural disorders	0.620015
F0	X24125.2.0	25541	778	1.00283	0.00282387	0.932311	1.07868	0.0372011	0.0759083	0.939492	0.939492	Mental and behavioural disorders	0.978585
F0	X24126.2.0	25541	778	1.02474	0.0244369	0.951255	1.1039	0.0379648	0.643671	0.519789	0.519789	Mental and behavioural disorders	0.693052
F0	X24127.2.0	25541	778	1.02244	0.0221902	0.940665	1.11132	0.0425307	0.521745	0.601848	0.601848	Mental and behavioural disorders	0.759254
F0	X24128.2.0	25541	778	1.01488	0.0147701	0.932022	1.1051	0.0434545	0.339898	0.733933	0.733933	Mental and behavioural disorders	0.85687
F0	X24129.2.0	25541	778	1.07113	0.0687108	0.985808	1.16383	0.04235	1.62245	0.104706	0.104706	Mental and behavioural disorders	0.350446
F0	X24130.2.0	25541	778	1.05732	0.0557361	0.966746	1.15638	0.0456925	1.21981	0.222538	0.222538	Mental and behavioural disorders	0.514032
F0	X24131.2.0	25541	778	1.0714	0.068968	0.982214	1.16869	0.0443445	1.55528	0.11988	0.11988	Mental and behavioural disorders	0.393207
F0	X24132.2.0	25541	778	1.07392	0.0713183	0.980323	1.17646	0.0465271	1.53284	0.125316	0.125316	Mental and behavioural disorders	0.395229
F0	X24133.2.0	25541	778	1.03003	0.029586	0.935915	1.1336	0.0488869	0.605192	0.545051	0.545051	Mental and behavioural disorders	0.711414
F0	X24134.2.0	25541	778	1.04847	0.0473309	0.955027	1.15105	0.0476264	0.993795	0.320323	0.320323	Mental and behavioural disorders	0.594771
F0	X24135.2.0	25541	778	1.06556	0.0635047	0.973643	1.16616	0.0460289	1.37967	0.167688	0.167688	Mental and behavioural disorders	0.471947
F0	X24136.2.0	25541	778	1.04796	0.0468461	0.95909	1.14507	0.0452135	1.03611	0.300151	0.467699	Mental and behavioural disorders	0.584736
F0	X24137.2.0	25541	778	1.04257	0.0416883	0.950786	1.14321	0.0470186	0.886633	0.375277	0.375277	Mental and behavioural disorders	0.627683
F0	X24138.2.0	25541	778	1.01799	0.0178323	0.930824	1.11332	0.045673	0.390433	0.696216	0.696216	Mental and behavioural disorders	0.833427
F0	X24139.2.0	25541	778	1.03921	0.0384587	0.951401	1.13512	0.045041	0.85386	0.393182	0.393182	Mental and behavioural disorders	0.627683
F0	X24140.2.0	25541	778	1.0609	0.0591148	0.962979	1.16877	0.0494084	1.19645	0.23152	0.23152	Mental and behavioural disorders	0.519279
F0	X24141.2.0	25541	778	0.967654	-0.0328805	0.900664	1.03963	0.0366038	-0.898283	0.369035	0.369035	Mental and behavioural disorders	0.627683
F0	X24142.2.0	25541	778	1.03911	0.038363	0.962952	1.12129	0.0388346	0.987857	0.323223	0.403514	Mental and behavioural disorders	0.594771
F0	X24143.2.0	25541	778	1.01376	0.0136656	0.94385	1.08885	0.0364568	0.374844	0.707777	0.707777	Mental and behavioural disorders	0.835595
F0	X24144.2.0	25541	778	0.970112	-0.030344	0.903689	1.04142	0.0361874	-0.838524	0.401737	0.401737	Mental and behavioural disorders	0.627683
F0	X24145.2.0	25541	778	0.982207	-0.0179532	0.914034	1.05546	0.036702	-0.489163	0.624726	0.624726	Mental and behavioural disorders	0.7821
F0	X24146.2.0	25541	778	0.992723	-0.007304	0.925051	1.06534	0.0360221	-0.202765	0.839319	0.839319	Mental and behavioural disorders	0.923814
F0	X24147.2.0	25541	778	1.01621	0.0160778	0.945098	1.09267	0.037013	0.434381	0.664012	0.664012	Mental and behavioural disorders	0.807794
F0	X24148.2.0	25541	778	1.03797	0.0372662	0.966905	1.11426	0.0361848	1.02988	0.303065	0.303065	Mental and behavioural disorders	0.584736
F0	X24149.2.0	25541	778	1.01073	0.0106728	0.940939	1.0857	0.0365056	0.292362	0.77001	0.77001	Mental and behavioural disorders	0.883089
F0	X24150.2.0	25541	778	1.02922	0.0288014	0.958749	1.10487	0.036188	0.795883	0.4261	0.4261	Mental and behavioural disorders	0.62933
F0	X24151.2.0	25541	778	1.01379	0.0136998	0.943606	1.0892	0.0366059	0.374251	0.708217	0.708217	Mental and behavioural disorders	0.835595
F0	X24152.2.0	25541	778	0.959605	-0.0412337	0.89348	1.03062	0.036428	-1.13192	0.257667	0.257667	Mental and behavioural disorders	0.548798
F0	X24153.2.0	25541	778	1.0317	0.0312118	0.959801	1.10899	0.0368585	0.846802	0.397106	0.794211	Mental and behavioural disorders	0.627683
F0	X24154.2.0	25541	778	0.978274	-0.021965	0.910827	1.05072	0.0364481	-0.602638	0.54675	0.54675	Mental and behavioural disorders	0.711414
F0	X24155.2.0	25541	778	1.05359	0.0522073	0.981531	1.13095	0.0361481	1.44426	0.148666	0.275207	Mental and behavioural disorders	0.451504
F0	X24156.2.0	25541	778	0.988298	-0.0117714	0.920714	1.06084	0.0361408	-0.32571	0.744644	0.876164	Mental and behavioural disorders	0.860011
F0	X24157.2.0	25541	778	1.01573	0.0156044	0.943724	1.09322	0.037514	0.415962	0.677438	0.677438	Mental and behavioural disorders	0.816911
F0	X24158.2.0	25541	778	1.00972	0.00967351	0.940073	1.08453	0.0364658	0.265276	0.790797	0.790797	Mental and behavioural disorders	0.890311
F0	X24159.2.0	25541	778	0.999347	-0.000653094	0.929061	1.07495	0.0372086	-0.0175522	0.985996	0.985996	Mental and behavioural disorders	0.985996
F0	X24160.2.0	25541	778	1.03156	0.0310682	0.95805	1.1107	0.037717	0.823721	0.410098	0.820196	Mental and behavioural disorders	0.627683
F0	X24161.2.0	25541	778	1.01736	0.0172144	0.943742	1.09673	0.0383257	0.449161	0.653315	0.653315	Mental and behavioural disorders	0.805592
F0	X24162.2.0	25541	778	1.00688	0.00685882	0.936026	1.0831	0.0372308	0.184224	0.853837	0.853837	Mental and behavioural disorders	0.933529
F0	X24163.2.0	25541	778	1.03025	0.0298022	0.960281	1.10532	0.0358842	0.830511	0.40625	0.40625	Mental and behavioural disorders	0.627683
F0	X24164.2.0	25541	778	1.06848	0.066235	0.994742	1.14768	0.0364836	1.81547	0.069451	0.138902	Mental and behavioural disorders	0.253539
F0	X24165.2.0	25541	778	1.0478	0.0466949	0.975914	1.12499	0.036264	1.28764	0.197872	0.395745	Mental and behavioural disorders	0.501993
F0	X24166.2.0	25541	778	1.04753	0.0464339	0.974402	1.12614	0.0369215	1.25764	0.208523	0.417045	Mental and behavioural disorders	0.502908
F0	X24167.2.0	25541	778	0.98767	-0.0124065	0.918763	1.06175	0.0368992	-0.336227	0.736699	0.736699	Mental and behavioural disorders	0.85687
F0	X24168.2.0	25541	778	1.01698	0.0168343	0.94524	1.09416	0.0373225	0.45105	0.651953	0.651953	Mental and behavioural disorders	0.805592
F0	X24169.2.0	25541	778	1.02668	0.0263336	0.954634	1.10417	0.0371236	0.70935	0.478108	0.822215	Mental and behavioural disorders	0.653414
F0	X24170.2.0	25541	778	1.04027	0.0394821	0.968384	1.1175	0.0365356	1.08065	0.279854	0.559708	Mental and behavioural disorders	0.566625
F0	X24171.2.0	25541	778	1.03611	0.0354779	0.964728	1.11278	0.0364226	0.974063	0.330025	0.544883	Mental and behavioural disorders	0.594771
F0	X24172.2.0	25541	778	0.997458	-0.0025455	0.928291	1.07178	0.0366661	-0.0694236	0.944652	0.955504	Mental and behavioural disorders	0.978585
F0	X24173.2.0	25541	778	1.06788	0.0656748	0.994757	1.14638	0.0361903	1.81471	0.0695687	0.139137	Mental and behavioural disorders	0.253539
F0	X24174.2.0	25541	778	1.03962	0.0388581	0.964891	1.12014	0.0380611	1.02094	0.307284	0.433624	Mental and behavioural disorders	0.585983
F0	X24175.2.0	25541	778	1.12553	0.118254	1.04914	1.20748	0.0358608	3.29758	0.000975229	0.000975229	Mental and behavioural disorders	0.0133281
F0	X24176.2.0	25541	778	1.04808	0.0469596	0.975133	1.12648	0.0368076	1.27581	0.202022	0.202022	Mental and behavioural disorders	0.501993
F0	X24177.2.0	25541	778	0.951722	-0.0494823	0.88642	1.02183	0.0362668	-1.36439	0.172443	0.172443	Mental and behavioural disorders	0.471947
F0	X24178.2.0	25541	778	1.02629	0.0259502	0.953835	1.10425	0.0373553	0.694687	0.487252	0.955322	Mental and behavioural disorders	0.659355
F0	X24179.2.0	25541	778	1.02759	0.0272164	0.957438	1.10288	0.0360775	0.754387	0.450617	0.450617	Mental and behavioural disorders	0.640828
F0	X24180.2.0	25541	778	0.972383	-0.028006	0.907019	1.04246	0.0355038	-0.788818	0.430218	0.430218	Mental and behavioural disorders	0.62933
F0	X24181.2.0	25541	778	1.05286	0.0515064	0.979911	1.13123	0.0366333	1.406	0.159724	0.159724	Mental and behavioural disorders	0.471947
G0	X24100.2.0	26184	941	1.03097	0.0305049	0.9518	1.11674	0.0407685	0.748245	0.454312	0.454312	Nervous system disorders	0.640828
G0	X24101.2.0	26184	941	1.06639	0.0642783	0.993739	1.14435	0.0360003	1.78549	0.0741816	0.148363	Nervous system disorders	0.264474
G0	X24102.2.0	26184	941	0.979311	-0.0209058	0.908591	1.05554	0.0382425	-0.546664	0.584609	0.584609	Nervous system disorders	0.743224
G0	X24103.2.0	26184	941	0.94181	-0.0599517	0.883355	1.00413	0.0326929	-1.83379	0.0666857	0.133371	Nervous system disorders	0.253539
G0	X24104.2.0	26184	941	1.03497	0.034373	0.96414	1.111	0.0361699	0.95032	0.34195	0.683899	Nervous system disorders	0.603008
G0	X24105.2.0	26184	941	1.16806	0.15534	1.06365	1.28271	0.0477735	3.2516	0.00114758	0.00229516	Nervous system disorders	0.0134431
G0	X24106.2.0	26184	941	0.94694	-0.0545195	0.868634	1.03231	0.0440388	-1.23799	0.215721	0.215721	Nervous system disorders	0.51087
G0	X24107.2.0	26184	941	1.00622	0.006198	0.925111	1.09443	0.0428779	0.14455	0.885066	0.885066	Nervous system disorders	0.948698
G0	X24108.2.0	26184	941	0.921089	-0.0821989	0.853914	0.993548	0.0386366	-2.12749	0.0333793	0.0333793	Nervous system disorders	0.165885
G0	X24109.2.0	26184	941	0.931871	-0.0705613	0.872789	0.994951	0.0334188	-2.11142	0.0347358	0.0694717	Nervous system disorders	0.167549
G0	X24110.2.0	26184	941	1.0497	0.0485088	0.984315	1.11944	0.0328161	1.4782	0.139355	0.278709	Nervous system disorders	0.43121
G0	X24111.2.0	26184	941	1.08232	0.0791038	1.02279	1.14531	0.0288635	2.74061	0.0061325	0.012265	Nervous system disorders	0.0502865
G0	X24112.2.0	26184	941	0.970829	-0.0296048	0.906574	1.03964	0.0349383	-0.847345	0.396803	0.396803	Nervous system disorders	0.627683
G0	X24113.2.0	26184	941	0.889436	-0.117167	0.836004	0.946284	0.0316101	-3.70664	0.000210024	0.000420047	Nervous system disorders	0.00430548
G0	X24114.2.0	26184	941	0.950974	-0.0502682	0.886236	1.02044	0.0359721	-1.39742	0.162286	0.162286	Nervous system disorders	0.471947
G0	X24115.2.0	26184	941	0.984573	-0.0155476	0.917678	1.05634	0.0358995	-0.433086	0.664952	0.664952	Nervous system disorders	0.807794
G0	X24116.2.0	26184	941	0.928643	-0.0740307	0.868296	0.993185	0.0342825	-2.15943	0.0308166	0.0542326	Nervous system disorders	0.163521
G0	X24117.2.0	26184	941	0.961102	-0.0396749	0.899589	1.02682	0.0337465	-1.17568	0.239725	0.448725	Nervous system disorders	0.524198
G0	X24118.2.0	26184	941	1.03852	0.0377924	0.969237	1.11275	0.0352243	1.07291	0.283312	0.283312	Nervous system disorders	0.566625
G0	X24119.2.0	26184	941	1.04295	0.0420552	0.973118	1.1178	0.0353603	1.18933	0.234309	0.234309	Nervous system disorders	0.519279
G0	X24120.2.0	26184	941	0.972825	-0.0275515	0.899545	1.05207	0.0399575	-0.68952	0.490496	0.490496	Nervous system disorders	0.659355
G0	X24121.2.0	26184	941	1.03893	0.0381929	0.961423	1.12269	0.0395589	0.965468	0.33431	0.33431	Nervous system disorders	0.595945
G0	X24122.2.0	26184	941	1.04955	0.0483616	0.970162	1.13543	0.0401303	1.20511	0.228159	0.228159	Nervous system disorders	0.519279
G0	X24123.2.0	26184	941	0.957374	-0.0435609	0.884761	1.03595	0.0402438	-1.08243	0.279063	0.457176	Nervous system disorders	0.566625
G0	X24124.2.0	26184	941	1.10047	0.0957339	1.02316	1.18361	0.0371609	2.5762	0.00998926	0.0199785	Nervous system disorders	0.0715269
G0	X24125.2.0	26184	941	1.09882	0.0942361	1.02935	1.17297	0.0333201	2.8282	0.004681	0.00936201	Nervous system disorders	0.0404044
G0	X24126.2.0	26184	941	1.11131	0.105536	1.03957	1.18799	0.0340458	3.09982	0.0019364	0.0038728	Nervous system disorders	0.0211713
G0	X24127.2.0	26184	941	1.14964	0.139449	1.06572	1.24016	0.0386716	3.60598	0.000310975	0.00062195	Nervous system disorders	0.00566666
G0	X24128.2.0	26184	941	1.19835	0.180944	1.11135	1.29216	0.0384537	4.70549	2.53253e-06	5.06506e-06	Nervous system disorders	0.000415335
G0	X24129.2.0	26184	941	1.17399	0.16041	1.09108	1.26321	0.0373696	4.29254	1.76644e-05	3.53288e-05	Nervous system disorders	0.000913812
G0	X24130.2.0	26184	941	1.13088	0.122996	1.04405	1.22492	0.0407578	3.01773	0.00254678	0.00509356	Nervous system disorders	0.0261045
G0	X24131.2.0	26184	941	1.10604	0.100787	1.0239	1.19477	0.03937	2.56	0.0104674	0.0209347	Nervous system disorders	0.0715269
G0	X24132.2.0	26184	941	1.15413	0.143343	1.06388	1.25202	0.0415398	3.45075	0.000559031	0.00111806	Nervous system disorders	0.0086098
G0	X24133.2.0	26184	941	1.16015	0.148547	1.06605	1.26255	0.0431575	3.44197	0.000577487	0.00115497	Nervous system disorders	0.0086098
G0	X24134.2.0	26184	941	1.19735	0.180108	1.10171	1.30128	0.0424718	4.24064	2.22881e-05	4.45762e-05	Nervous system disorders	0.000913812
G0	X24135.2.0	26184	941	1.17684	0.162831	1.08594	1.27534	0.0410128	3.97026	7.17957e-05	0.000143591	Nervous system disorders	0.00198251
G0	X24136.2.0	26184	941	1.03035	0.0298944	0.950483	1.11692	0.0411639	0.726228	0.467699	0.467699	Nervous system disorders	0.650022
G0	X24137.2.0	26184	941	1.05539	0.0539111	0.970716	1.14745	0.0426706	1.26343	0.206436	0.375277	Nervous system disorders	0.502908
G0	X24138.2.0	26184	941	1.03874	0.0380121	0.957658	1.12669	0.0414682	0.916657	0.359323	0.696216	Nervous system disorders	0.620304
G0	X24139.2.0	26184	941	1.06507	0.0630373	0.983098	1.15387	0.0408596	1.54278	0.122884	0.245769	Nervous system disorders	0.395158
G0	X24140.2.0	26184	941	1.20857	0.189435	1.10937	1.31664	0.0436967	4.33523	1.4561e-05	2.91221e-05	Nervous system disorders	0.000913812
G0	X24141.2.0	26184	941	1.07816	0.0752548	1.01182	1.14884	0.0323986	2.32278	0.0201912	0.0403823	Nervous system disorders	0.118262
G0	X24142.2.0	26184	941	1.02974	0.0293072	0.961314	1.10304	0.0350832	0.835362	0.403514	0.403514	Nervous system disorders	0.627683
G0	X24143.2.0	26184	941	1.07023	0.0678771	1.00315	1.1418	0.0330263	2.05524	0.0398557	0.0797114	Nervous system disorders	0.176658
G0	X24144.2.0	26184	941	1.07366	0.0710726	1.00655	1.14524	0.0329309	2.15824	0.0309095	0.0618189	Nervous system disorders	0.163521
G0	X24145.2.0	26184	941	1.04374	0.0428131	0.97772	1.11422	0.0333397	1.28415	0.19909	0.398181	Nervous system disorders	0.501993
G0	X24146.2.0	26184	941	1.13134	0.1234	1.06269	1.20441	0.0319363	3.86393	0.000111579	0.000223159	Nervous system disorders	0.00261415
G0	X24147.2.0	26184	941	1.02852	0.0281231	0.963345	1.09811	0.0334019	0.841959	0.399811	0.664012	Nervous system disorders	0.627683
G0	X24148.2.0	26184	941	1.07023	0.0678752	1.00378	1.14108	0.0327051	2.07537	0.0379522	0.0759044	Nervous system disorders	0.176658
G0	X24149.2.0	26184	941	1.07827	0.0753586	1.01109	1.14991	0.0328208	2.29606	0.0216725	0.043345	Nervous system disorders	0.122562
G0	X24150.2.0	26184	941	1.08535	0.0818991	1.01807	1.15706	0.0326472	2.50861	0.0121207	0.0242415	Nervous system disorders	0.0764538
G0	X24151.2.0	26184	941	0.964911	-0.0357189	0.904357	1.02952	0.0330681	-1.08016	0.28007	0.560139	Nervous system disorders	0.566625
G0	X24152.2.0	26184	941	1.06913	0.0668412	1.00088	1.14202	0.033652	1.98625	0.0470058	0.0940117	Nervous system disorders	0.202867
G0	X24153.2.0	26184	941	0.999103	-0.000897118	0.935428	1.06711	0.0335996	-0.0267003	0.978699	0.978699	Nervous system disorders	0.984703
G0	X24154.2.0	26184	941	1.02697	0.0266084	0.962518	1.09573	0.0330672	0.804676	0.421007	0.54675	Nervous system disorders	0.627683
G0	X24155.2.0	26184	941	1.03609	0.0354526	0.972166	1.10421	0.032491	1.09115	0.275207	0.275207	Nervous system disorders	0.566625
G0	X24156.2.0	26184	941	0.9949	-0.00511334	0.93293	1.06099	0.0328127	-0.155834	0.876164	0.876164	Nervous system disorders	0.946462
G0	X24157.2.0	26184	941	1.09129	0.0873597	1.022	1.16527	0.0334675	2.61028	0.00904669	0.0180934	Nervous system disorders	0.0706503
G0	X24158.2.0	26184	941	0.939582	-0.0623207	0.88077	1.00232	0.032979	-1.88971	0.0587974	0.117595	Nervous system disorders	0.238549
G0	X24159.2.0	26184	941	0.95784	-0.0430746	0.89666	1.02319	0.0336761	-1.27908	0.200867	0.401735	Nervous system disorders	0.501993
G0	X24160.2.0	26184	941	1.00291	0.00290159	0.937153	1.07327	0.0345977	0.0838665	0.933163	0.933163	Nervous system disorders	0.978585
G0	X24161.2.0	26184	941	0.971457	-0.0289579	0.906963	1.04054	0.0350495	-0.826201	0.40869	0.653315	Nervous system disorders	0.627683
G0	X24162.2.0	26184	941	0.937689	-0.0643373	0.876965	1.00262	0.034159	-1.88347	0.0596372	0.119274	Nervous system disorders	0.238549
G0	X24163.2.0	26184	941	0.956176	-0.0448136	0.895963	1.02044	0.0331858	-1.35038	0.176893	0.353785	Nervous system disorders	0.471947
G0	X24164.2.0	26184	941	1.00514	0.00513042	0.941812	1.07273	0.0332047	0.154509	0.877209	0.877209	Nervous system disorders	0.946462
G0	X24165.2.0	26184	941	1.00163	0.00162665	0.938789	1.06867	0.0330573	0.0492069	0.960754	0.960754	Nervous system disorders	0.978585
G0	X24166.2.0	26184	941	0.9986	-0.00140089	0.935126	1.06638	0.0335073	-0.0418084	0.966651	0.966651	Nervous system disorders	0.978585
G0	X24167.2.0	26184	941	0.955436	-0.0455876	0.89464	1.02036	0.0335444	-1.35902	0.17414	0.348279	Nervous system disorders	0.471947
G0	X24168.2.0	26184	941	0.975967	-0.0243267	0.912985	1.04329	0.0340357	-0.714742	0.474768	0.651953	Nervous system disorders	0.653414
G0	X24169.2.0	26184	941	0.992449	-0.00757963	0.928955	1.06028	0.0337328	-0.224696	0.822215	0.822215	Nervous system disorders	0.911104
G0	X24170.2.0	26184	941	1.00869	0.00865328	0.945683	1.0759	0.0329092	0.262944	0.792594	0.792594	Nervous system disorders	0.890311
G0	X24171.2.0	26184	941	1.02019	0.0199849	0.956274	1.08837	0.0330086	0.605446	0.544883	0.544883	Nervous system disorders	0.711414
G0	X24172.2.0	26184	941	0.998152	-0.00184941	0.935369	1.06515	0.0331458	-0.0557961	0.955504	0.955504	Nervous system disorders	0.978585
G0	X24173.2.0	26184	941	1.03273	0.0322086	0.968444	1.10129	0.0327931	0.982178	0.326012	0.326012	Nervous system disorders	0.594771
G0	X24174.2.0	26184	941	0.973515	-0.0268418	0.910255	1.04117	0.0342805	-0.783006	0.433624	0.433624	Nervous system disorders	0.62933
G0	X24175.2.0	26184	941	1.13615	0.127647	1.06673	1.2101	0.0321705	3.96783	7.25307e-05	0.000145061	Nervous system disorders	0.00198251
G0	X24176.2.0	26184	941	1.08973	0.0859322	1.02067	1.16347	0.0334059	2.57237	0.0101005	0.020201	Nervous system disorders	0.0715269
G0	X24177.2.0	26184	941	1.07425	0.0716213	1.00573	1.14743	0.0336254	2.12998	0.0331736	0.0663471	Nervous system disorders	0.165885
G0	X24178.2.0	26184	941	0.998101	-0.00190095	0.933884	1.06673	0.0339305	-0.0560248	0.955322	0.955322	Nervous system disorders	0.978585
G0	X24179.2.0	26184	941	0.968984	-0.0315076	0.909679	1.03215	0.032223	-0.977798	0.328174	0.450617	Nervous system disorders	0.594771
G0	X24180.2.0	26184	941	1.02679	0.0264391	0.962785	1.09505	0.0328394	0.805103	0.42076	0.430218	Nervous system disorders	0.627683
G0	X24181.2.0	26184	941	1.10144	0.0966221	1.03213	1.17542	0.0331642	2.91345	0.00357464	0.00714928	Nervous system disorders	0.0339837

## Sheet: S9
Table S9. Mediation analysis of BAG in the relationship betgween heart IDPs and mental and nervous system disorders
heart_features	target	heart_cate	direction	num	CFI	RMSEA	SRMR	a_estimate	a_pvalues	a_Padj_FDR	a_Padj_hierarchical FDR	b_estimate	b_pvalues	b_Padj_FDR	b_Padj_hierarchical FDR	c_estimate	c_pvalues	c_Padj_FDR	c_Padj_hierarchical FDR	ab_estimate	ab_pvalues	ab_Padj_FDR	ab_Padj_hierarchical FDR	total_estimate	total_pvalues	total_Padj_FDR	total_Padj_hierarchical FDR	Disease	Proportion
X24102.2.0	F0	left ventricle	negative	33573	1	0	1.64e-09	-0.02814	2.78e-07	4.71e-07	3.17714e-07	0.069349	0	0	0	-0.02469	0.001643	0.002781	0.0029808	-0.00195	1.26e-05	4.61e-05	3.36e-05	-0.02664	0.000694	0.001241	0.001388	Mental and behavioural disorders	0.0731982
X24106.2.0,X24107.2.0,X24108.2.0	F0	right ventricle	negative	33573	1	0	2.48e-09	-0.04267	4.66e-15	2.34e-14	7.995e-15	0.068265	0	0	0	-0.04112	7.87e-08	4.33e-07	4.722e-07	-0.00291	1.84e-08	2.03e-07	1.104e-07	-0.04403	9.12e-09	5.02e-08	5.472e-08	Mental and behavioural disorders	0.0660913
X24112.2.0	F0	left atrium	negative	33573	1	0	1.98e-09	-0.01409	0.011513	0.013951	0.012682	0.069685	0	0	0	-0.0255	0.000643	0.001286	0.0009645	-0.00098	0.016258	0.02104	0.035607	-0.02648	0.000394	0.000788	0.000591	Mental and behavioural disorders	0.0370091
X24114.2.0,X24115.2.0,X24116.2.0	F0	right atrium	negative	33573	1	0	1.29e-09	-0.02853	4.12e-07	5.66e-07	6.86667e-07	0.068397	0	0	0	-0.05928	1.07e-13	1.18e-12	5.35e-13	-0.00195	1.6e-05	4.97e-05	8e-05	-0.06123	1.78e-14	1.95e-13	8.9e-14	Mental and behavioural disorders	0.0318471
X24181.2.0	F0	left ventricle	positive	33573	1	0	1.57e-09	0.030041	1.28e-08	3.12e-08	3.41333e-08	0.069285	0	0	0	0.026275	0.000288	0.000634	0.000768	0.002081	2.64e-06	1.16e-05	1.056e-05	0.028356	9.85e-05	0.000271	0.000262667	Mental and behavioural disorders	0.0733883
X24106.2.0,X24107.2.0	F2	right ventricle	negative	33573	1	0	3.63e-09	-0.03609	3.09e-11	9.7e-11	3.09e-11	0.091338	0	0	0	-0.04241	0.000124	0.000388	0.000372	-0.0033	1.58e-07	1.16e-06	4.74e-07	-0.0457	3.72e-05	0.000117	0.0001116	Substance abuse	0.0722101
X24130.2.0	F2	left ventricle	positive	33573	1	0	1.93e-09	0.057647	0	0	0	0.0866	2.66e-15	8.37e-15	7.09333e-15	0.097721	0	0	0	0.004992	2.22e-10	4.87e-09	1.776e-09	0.102713	0	0	0	Substance abuse	0.0486014
X24102.2.0	F4	left ventricle	negative	33573	1	0	5.28e-09	-0.02814	2.78e-07	4.71e-07	3.17714e-07	0.061807	1.85e-11	4.08e-11	2.96e-11	-0.02783	0.001863	0.002928	0.0029808	-0.00174	8.03e-05	0.000196	0.00012848	-0.02957	0.000956	0.001503	0.0015296	Mood disorders	0.0588434
X24106.2.0,X24107.2.0,X24108.2.0	F4	right ventricle	negative	33573	1	0	9.3e-09	-0.04267	4.66e-15	2.34e-14	7.995e-15	0.061457	2.29e-11	4.58e-11	4.58e-11	-0.02709	0.003002	0.003884	0.004503	-0.00262	1.95e-06	1.07e-05	3.9e-06	-0.02971	0.00114	0.001672	0.00228	Mood disorders	0.0881858
X24112.2.0	F4	left atrium	negative	33573	1	0	2.97e-09	-0.01409	0.012682	0.013951	0.012682	0.062063	1.51e-11	4.07e-11	2.265e-11	-0.03285	0.000263	0.000634	0.000789	-0.00087	0.023738	0.029013	0.035607	-0.03373	0.000181	0.000399	0.000543	Mood disorders	0.0257931
X24114.2.0,X24116.2.0	F4	right atrium	negative	33573	1	0	2.32e-09	-0.02823	3.23e-07	4.73e-07	6.86667e-07	0.061086	3.06e-11	5.61e-11	7.65e-11	-0.05253	1.94e-08	1.42e-07	4.85e-08	-0.00172	0.000114	0.000251	0.000285	-0.05425	6.98e-09	5.02e-08	1.745e-08	Mood disorders	0.0317051
X24181.2.0	F4	left ventricle	positive	33573	1	0	6.09e-09	0.030041	1.28e-08	3.12e-08	3.41333e-08	0.062047	1.67e-11	4.07e-11	2.96e-11	0.019548	0.020235	0.022259	0.0231257	0.001864	1.81e-05	4.97e-05	3.62e-05	0.021412	0.010955	0.012051	0.01252	Mood disorders	0.087054
X24102.2.0	F5	left ventricle	negative	33573	1	0	2.39e-09	-0.02814	2.78e-07	4.71e-07	3.17714e-07	0.035061	0.000142	0.000184	0.000142	-0.02551	0.00483	0.005903	0.00644	-0.00099	0.002241	0.003286	0.002241	-0.0265	0.003476	0.004248	0.00463467	Neurotic disorders	0.0373585
X24106.2.0,X24107.2.0	F5	right ventricle	negative	33573	1	0	1.19e-08	-0.03609	3.09e-11	9.7e-11	3.09e-11	0.03475	0.000161	0.000196	0.0001932	-0.02768	0.002961	0.003884	0.004503	-0.00125	0.001465	0.002479	0.001758	-0.02894	0.001941	0.002512	0.0029115	Neurotic disorders	0.0431928
X24112.2.0	F5	left atrium	negative	33573	1	0	2.4e-08	-0.01409	0.012682	0.013951	0.012682	0.035278	0.000128	0.000175	0.000128	-0.02938	0.002065	0.003029	0.002065	-0.0005	0.044082	0.051043	0.044082	-0.02987	0.001736	0.002387	0.001736	Neurotic disorders	0.0167392
X24114.2.0,X24116.2.0	F5	right atrium	negative	33573	1	0	5.83e-09	-0.02823	3.23e-07	4.73e-07	6.86667e-07	0.034647	0.000171	0.000198	0.000285	-0.04011	1.47e-05	5.39e-05	2.45e-05	-0.00098	0.002965	0.004076	0.00494167	-0.04108	9.13e-06	3.35e-05	1.52167e-05	Neurotic disorders	0.0238559
X24102.2.0,X24163.2.0	G0	left ventricle	negative	33573	1	0	1.32e-08	-0.02564	2.68e-06	3.47e-06	2.68e-06	0.034726	1.14e-05	1.92e-05	1.52e-05	-0.01753	0.023643	0.024769	0.023643	-0.00089	0.001705	0.002679	0.00194857	-0.01842	0.017448	0.018279	0.017448	Nervous system disorders	0.048317
X24106.2.0,X24108.2.0	G0	right ventricle	negative	33573	1	0	2e-08	-0.04465	4.44e-16	4.88e-15	2.664e-15	0.034386	1.37e-05	2.15e-05	2.055e-05	-0.01866	0.018653	0.021599	0.0223836	-0.00154	0.000197	0.000395	0.0002955	-0.0202	0.010895	0.012051	0.013074	Nervous system disorders	0.0762376
X24145.2.0	G0	left ventricle	positive	33573	1	0	2.56e-08	0.030552	3.55e-08	7.82e-08	7.1e-08	0.034015	1.76e-05	2.58e-05	2.01143e-05	0.03452	7.07e-06	3.11e-05	2.828e-05	0.001039	0.000932	0.001708	0.00124267	0.035559	3.64e-06	1.6e-05	1.456e-05	Nervous system disorders	0.029219
X24117.2.0	G1	right atrium	positive	33573	1	0	4.34e-08	0.012231	0.025457	0.025457	0.025457	0.100673	0.058918	0.064809	0.0736475	0.142999	0.000187	0.000513	0.00023375	0.001231	0.149298	0.164227	0.186622	0.14423	0.000165	0.000399	0.00020625	Parkinson disease	0.00853498
X24117.2.0	G2	right atrium	positive	33573	1	0	1.69e-08	0.012231	0.025457	0.025457	0.025457	0.032317	0.166472	0.174399	0.166472	0.073347	0.000773	0.001417	0.000773	0.000395	0.277391	0.2906	0.277391	0.073742	0.000733	0.001241	0.000733	Epilepsy	0.00535651
X24106.2.0	G4	right ventricle	negative	33573	1	0	2.12e-08	-0.04255	5.33e-15	2.34e-14	7.995e-15	0.028182	0.618528	0.618528	0.618528	0.00198	0.889021	0.889021	0.889021	-0.0012	0.654156	0.654156	0.654156	0.000781	0.955467	0.955467	0.955467	Sleep disorders	-1.53649

[truncated: 7 more sheets: S10, S11, S12, S13, S14, S15, S16]
